# Supplementary material for: Clinical study of 18F-FDG PET/CT radiomics in differentiating pulmonary solitary solid adenocarcinoma nodules and inflammatory nodules
Source: PeerJ. 2026 Jun 1;14:e21188. doi: 10.7717/peerj.21188 (PMC13235688; doi:10.7717/peerj.21188)
Supplement: Supplemental Information 2 [file peerj-14-21188-s002.zip]

Archive with 14 entries (9 files):
- OriginalData/
- OriginalData/Patientsdata.xlsx
- OriginalData/radiomicsdata/
- OriginalData/radiomicsdata/1.CT/
- OriginalData/radiomicsdata/1.CT/Original_CT.xlsx
- OriginalData/radiomicsdata/1.CT/Test_Lasso_Feature_Matrix.xlsx
- OriginalData/radiomicsdata/1.CT/Train_Lasso_Feature_Matrix.csv
- OriginalData/radiomicsdata/2.PET/
- OriginalData/radiomicsdata/2.PET/Original_PET.xlsx
- OriginalData/radiomicsdata/2.PET/Test_Lasso_Feature_Matrix.xlsx
- OriginalData/radiomicsdata/2.PET/Train_Lasso_Feature_Matrix.csv
- OriginalData/radiomicsdata/3.PET+CT/
- OriginalData/radiomicsdata/3.PET+CT/Test_Lasso_Feature_Matrix.xlsx
- OriginalData/radiomicsdata/3.PET+CT/Train_Lasso_Feature_Matrix.csv
