# Supplementary material for: Clinical study of 18F-FDG PET/CT radiomics in differentiating pulmonary solitary solid adenocarcinoma nodules and inflammatory nodules
Source: PeerJ. 2026 Jun 1;14:e21188. doi: 10.7717/peerj.21188 (PMC13235688; doi:10.7717/peerj.21188)
Supplement: Supplemental Information 2 [file peerj-14-21188-s002.zip › OriginalData/Patientsdata.xlsx]

## Sheet: Sheet1
PET/CT Scan Time	TLG（SUV*ML）	MTV（ML）	SUVmax	Sex	Age	Long Diameter（cm）	Label
2015.01.08	5	2	4.4	Male	47	1.4	Malignant
2015.01.14	20	13	2.6	Female	49	2.7	Malignant
2015.01.14	8	3	4.1	Female	66	1.4	Inflammatory changes
2015.03.25	21	4	9.5	Female	53	2.8	Malignant
2015.04.09	30	6	8.9	Female	52	2.9	Malignant
2015.05.15	26	4	9.7	Female	65	2.6	Malignant
2015.06.11	19	5	8.1	Male	61	2.1	Malignant
2015.06.16	8	5	2.9	Male	63	1.4	Malignant
2015.06.16	23	6	6.2	Male	54	2.5	Malignant
2015.07.02	9	3	5.6	Female	68	2	Malignant
2015.07.15	16	8	3.1	Male	58	2.1	Malignant
2016.02.03	16	4	7.1	Female	41	2	Inflammatory changes
2016.02.24	4	1	4	Male	63	2	Malignant
2016.03.16	6	5	1.7	Female	64	2.5	Malignant
2016.03.17	14	10	2.1	Male	72	2.6	Malignant
2016.04.15	12	3	7.8	Female	51	1.7	Inflammatory changes
2016.05.20	17	4	7.8	Female	71	2.4	Malignant
2016.05.23	15	5	5.3	Female	65	2.5	Malignant
2016.06.01	1	1	1.5	Male	61	1.3	Malignant
2016.06.02	24	7	5.9	Female	47	2.7	Malignant
2016.07.06	17	4	7.7	Female	66	2.6	Malignant
2016.07.25	11	6	3.4	Male	69	2.2	Malignant
2016.08.02	5	3	2.9	Male	48	1.4	Inflammatory changes
2016.08.31	8	3	4.4	Male	67	2.4	Malignant
2016.10.28	34	7	8.3	Female	59	2.5	Malignant
2016.11.02	25	5	7.8	Female	48	2.4	Malignant
2016.12.14	30	10	4.8	Male	53	2.8	Malignant
2016.12.21	13	4	5.3	Male	71	2	Malignant
2017.03.27	15	3	7.7	Male	53	2.2	Malignant
2017.03.29	5	3	2.2	Female	68	1.6	Malignant
2017.03.30	6	4	2.2	Female	54	2.4	Malignant
2017.04.05	16	4	6.7	Female	65	2.4	Malignant
2017.04.07	5	3	2.4	Male	63	1.8	Malignant
2017.04.12	1	1	2.4	Female	74	0.8	Inflammatory changes
2017.05.02	14	2	9.3	Male	66	2	Malignant
2017.05.04	4	3	1.8	Female	42	2	Inflammatory changes
2017.05.08	8	3	3.8	Male	63	1.9	Malignant
2017.05.09	67	9	11.2	Male	64	2.8	Malignant
2017.06.07	5	4	2.3	Female	31	1.7	Malignant
2017.06.13	5	3	2.3	Female	66	2	Malignant
2017.06.27	8	3	4.2	Female	62	2.4	Malignant
2017.08.08	19	5	6.1	Female	66	2.3	Malignant
2017.08.09	2	1	2.7	Female	49	1.3	Malignant
2017.08.22	9	3	4.6	Male	39	2	Inflammatory changes
2017.08.22	11	4	3.6	Male	51	1.7	Inflammatory changes
2017.09.04	4	4	1.7	Male	57	1.7	Malignant
2017.09.12	12	6	3.6	Male	31	1.9	Inflammatory changes
2017.10.16	7	2	5	Female	39	1.7	Malignant
2017.11.07	2	2	2.2	Male	54	1.2	Inflammatory changes
2017.11.08	10	3	5	Female	62	2	Malignant
2017.11.22	7	4	3.1	Female	62	1.5	Inflammatory changes
2017.11.24	54	9	9.6	Male	44	2.2	Inflammatory changes
2017.12.08	4	3	2.2	Female	65	2.4	Malignant
2017.12.15	16	3	8	Male	71	2.2	Malignant
2017.12.19	4	2	2.8	Male	58	1.7	Inflammatory changes
2018.01.04	32	5	10.2	Male	68	2.7	Malignant
2018.01.10	34	7	7.7	Female	61	2.5	Malignant
2018.02.06	24	5	8.5	Female	66	2.2	Malignant
2018.02.07	20	10	3.1	Male	59	2.2	Inflammatory changes
2018.03.19	11	6	3	Female	61	2.2	Inflammatory changes
2018.03.21	5	2	4.6	Male	52	1.5	Inflammatory changes
2018.04.02	6	1	7.4	Male	61	1.6	Malignant
2018.04.03	12	4	4.8	Male	54	2.2	Malignant
2018.04.24	4	3	1.5	Female	46	1.9	Malignant
2018.04.28	8	1	10.8	Female	46	2.3	Malignant
2018.05.02	45	8	8.9	Male	60	2.8	Malignant
2018.05.08	18	7	4.1	Male	55	1.8	Inflammatory changes
2018.06.05	9	2	6.8	Male	52	1	Malignant
2018.06.07	37	8	8.1	Male	59	2.7	Malignant
2018.06.22	5	2	5	Female	54	1.9	Inflammatory changes
2018.06.29	3	3	1.5	Female	58	1.4	Malignant
2018.07.26	4	2	2.3	Female	67	1.7	Malignant
2018.08.07	5	5	1.9	Female	54	1.7	Malignant
2018.08.10	19	3	11.1	Male	47	2.2	Malignant
2018.08.21	8	2	7.5	Male	55	1.2	Inflammatory changes
2018.09.14	13	5	4	Female	52	2.6	Malignant
2018.09.18	12	3	6.7	Female	50	1.8	Malignant
2018.10.09	32	5	11.2	Female	43	2.8	Malignant
2018.10.10	3	2	2	Male	54	1.2	Inflammatory changes
2018.10.23	17	7	3.8	Female	49	2.5	Malignant
2018.10.29	2	2	2	Male	56	1.7	Malignant
2018.10.31	6	3	3.6	Female	56	1.6	Malignant
2018.11.07	2	1	4.1	Male	70	1	Malignant
2018.11.12	17	5	6.5	Male	55	2.3	Malignant
2018.12.03	17	4	7.8	Female	53	2.4	Malignant
2018.12.07	31	7	7	Female	61	2.6	Malignant
2018.12.18	13	5	3.8	Female	56	1.8	Inflammatory changes
2019.02.14	5	1	6	Male	70	1.5	Malignant
2019.02.21	6	2	5.7	Female	66	1.5	Malignant
2019.02.21	5	2	3.3	Female	61	1.7	Malignant
2019.02.26	4	2	3.8	Male	58	1.1	Malignant
2019.03.06	12	5	4	Male	51	1.9	Malignant
2019.03.08	3	2	2.6	Male	67	1.9	Malignant
2019.03.12	2	1	2.3	Male	78	1.1	Inflammatory changes
2019.03.13	39	3	22.7	Male	80	2	Malignant
2019.03.19	1	1	2.7	Male	50	1.2	Malignant
2019.03.25	5	2	3.8	Male	48	1.5	Malignant
2019.04.01	7	3	3.6	Male	56	1.3	Malignant
2019.04.02	48	11	7.1	Male	62	3	Malignant
2019.04.02	10	5	2.7	Male	62	1.9	Malignant
2019.04.18	6	2	4.4	Female	55	1.1	Inflammatory changes
2019.04.19	8	3	3.7	Male	55	1.38	Inflammatory changes
2019.04.19	4	1	4.5	Female	45	1.36	Inflammatory changes
2019.04.28	5	3	3.7	Male	47	1.42	Inflammatory changes
2019.05.21	7	2	6.4	Male	71	2.1	Inflammatory changes
2019.05.21	12	6	3.9	Male	52	1.88	Inflammatory changes
2019.08.16	25	6	7.3	Male	45	2.65	Inflammatory changes
2019.12.6	12	8	2.3	Female	60	2.35	Inflammatory changes
2020.01.03	31	15	3.5	Male	35	2.91	Inflammatory changes
2020.01.06	17	10	3.1	Male	47	2.05	Inflammatory changes
2020.03.26	7	6	2.2	Male	70	2.54	Malignant
2020.05.19	26	14	2.9	Male	63	2.36	Inflammatory changes
2020.06.18	8	3	3.6	Male	46	2.14	Inflammatory changes
2020.08.28	1	2	1.1	Female	51	1.1	Inflammatory changes
2020.09.02	7	4	2.4	Male	51	2.57	Malignant
2020.09.09	1	1	1.2	Male	45	1	Inflammatory changes
2020.11.11	14	7	2.8	Female	64	2.22	Inflammatory changes
2021.02.02	14	5	5.2	Male	54	2.96	Inflammatory changes
2021.02.19	4	3	1.9	Male	61	2.2	Inflammatory changes
2021.03.22	7	4	2.6	Female	39	2	Inflammatory changes
2021.04.20	11	4	4.3	Male	33	1.9	Inflammatory changes
2021.06.04	6	2	6.4	Male	58	2.44	Malignant
2021.06.08	39	11	5.8	Female	76	3	Inflammatory changes
2021.6.10	25	5	7.6	Male	53	2.25	Malignant
2021.06.11	18	4	6.4	Male	68	2.26	Malignant
2021.06.22	25	4	8.9	Male	58	2.3	Inflammatory changes
2021.06.23	2	2	2.3	Male	65	1.01	Malignant
2021.06.23	10	4	4.3	Female	53	1.86	Malignant
2021.06.28	29	9	5.5	Female	46	2.88	Malignant
2021.06.29	12	3	6	Female	54	2.03	Malignant
2021.07.01	11	2	7.6	Male	40	1.95	Malignant
2021.07.01	15	3	7.1	Female	42	2.35	Malignant
2021.07.05	2	1	2	Male	43	1.19	Malignant
2021.07.06	25	6	7.4	Male	59	2.63	Malignant
2021.07.08	21	12	3	Male	65	2.37	Malignant
2021.07.08	63	13	7.5	Female	47	2.92	Malignant
2021.07.08	6	2	3.8	Female	64	2.33	Malignant
2021.07.14	7	5	2.5	Male	48	2.01	Malignant
2021.08.31	5	4	2.2	Male	58	1.76	Inflammatory changes
2021.09.26	20	5	6.2	Male	68	3	Malignant
2021.10.09	12	5	4	Female	60	2.16	Malignant
2021.10.19	4	3	2.3	Male	74	1.5	Inflammatory changes
2021.12.15	11	6	3	Female	56	2.62	Malignant
2021.12.17	4	3	2.2	Male	51	2.5	Inflammatory changes
2022.02.14	5	2	4.5	Female	77	2.3	Malignant
2022.01.10	14	3	8.8	Male	44	1.93	Malignant
2022.01.19	7	2	5.3	Male	69	1.8	Malignant
2022.01.27	22	6	6	Male	43	2.8	Inflammatory changes
2022.02.18	21	4	9.2	Female	68	2.52	Malignant
2022.02.24	6	2	6.8	Male	74	2.07	Malignant
2022.02.25	15	3	7.5	Male	56	2.14	Malignant
2022.03.01	12	5	3.9	Male	63	2.24	Inflammatory changes
2022.03.02	17	3	10.2	Male	55	2.66	Inflammatory changes
2022.03.02	11	3	5.8	Female	75	2.32	Malignant
2022.03.03	3	1	3.7	Male	63	2.02	Malignant
2022.03.07	9	4	3.9	Female	67	2.44	Malignant
2022.03.09	4	2	3.1	Female	76	1.85	Malignant
2022.03.11	3	2	2.5	Male	45	1.26	Malignant
2022.03.14	2	2	1.7	Male	75	1.28	Inflammatory changes
2022.03.16	3	1	4	Female	70	1.64	Malignant
2022.03.23	2	1	2.7	Female	53	1.9	Malignant
2022.03.30	2	1	3.9	Male	56	2.06	Malignant
2022.04.02	11	3	5.4	Male	77	2.19	Malignant
2022.04.07	19	8	4.1	Male	55	2.78	Malignant
2022.04.07	22	9	3.9	Male	49	2.66	Inflammatory changes
2022.04.13	12	6	3.4	Male	57	3.6	Malignant
2022.04.14	3	3	1.5	Male	59	2.73	Inflammatory changes
2022.04.26	26	5	8.4	Male	71	2.36	Malignant
2022.04.26	24	5	7.7	Female	52	2.94	Malignant
2022.04.26	5	3	2.5	Male	44	1.78	Inflammatory changes
2022.05.10	6	3	3.3	Male	51	1.92	Inflammatory changes
2022.05.12	4	1	5	Male	55	1.72	Malignant
2022.05.18	51	9	9.2	Male	58	2.84	Malignant
2022.05.24	3	2	3	Female	71	1.58	Malignant
2022.05.24	9	7	2.2	Male	56	2.04	Inflammatory changes
2022.05.26	4	2	3.2	Female	65	1.9	Malignant
2022.07.11	19	8	4.3	Male	65	2.97	Inflammatory changes
2022.07.18	44	10	6.8	Male	67	2.95	Inflammatory changes
2022.08.12	1	1	2	Female	52	0.94	Inflammatory changes
2022.09.02	6	3	3.2	Female	55	1.19	Inflammatory changes
2022.11.01	3	2	3	Male	17	1.27	Inflammatory changes
2023.01.10	11	4	5	Male	80	2.32	Inflammatory changes
2023.01.29	4	3	2.4	Female	58	1.38	Inflammatory changes
2023.02.02	3	2	2.5	Female	50	1.65	Inflammatory changes
2023.02.07	27	6	7.2	Male	70	2.3	Malignant
2023.02.08	5	3	2.4	Female	57	1.93	Inflammatory changes
2023.02.21	4	3	2.1	Male	68	1.62	Inflammatory changes
2023.02.21	15	7	3.6	Female	61	2.54	Malignant
2023.02.23	5	2	3.3	Female	59	1.58	Malignant
2023.02.28	1	1	0.7	Male	63	1.83	Inflammatory changes
2023.03.02	1	1	2.1	Male	38	1.81	Inflammatory changes
2023.03.06	19	8	4.2	Male	81	2.62	Inflammatory changes
2023.03.14	6	2	4	Female	53	1.94	Inflammatory changes
2023.04.03	1	1	2.4	Female	59	0.94	Inflammatory changes
2023.04.07	5	3	2.6	Male	53	1.66	Inflammatory changes
2023.04.18	3	3	1.6	Male	73	1.41	Inflammatory changes
2023.04.25	2	1	1.9	Male	64	1.48	Inflammatory changes
2023.04.25	3	1	3.8	Male	55	1.67	Inflammatory changes
2023.04.27	12	2	8.3	Male	35	1.93	Inflammatory changes
2023.05.11	14	7	3.4	Male	63	2.93	Inflammatory changes
2023.06.02	24	4	10.6	Female	77	2.52	Malignant
2023.06.06	9	3	5.1	Male	59	1.9	Inflammatory changes
2023.06.20	2	2	2.5	Male	57	1.28	Inflammatory changes
2023.06.21	18	3	9.9	Male	37	2.34	Inflammatory changes
2023.07.04	1	1	1.8	Female	50	1	Inflammatory changes
2023.07.11	9	5	3.3	Female	48	1.47	Inflammatory changes
2023.07.13	10	4	4.4	Male	48	1.97	Inflammatory changes
2023.07.21	8	7	2.2	Male	61	1.7	Inflammatory changes
2023.07.5	4	2	2.7	Male	52	1.02	Inflammatory changes
2023.07.6	5	4	2.3	Male	54	1.59	Inflammatory changes
2023.08.03	4	1	6.6	Male	57	1.62	Malignant
2023.09.18	47	7	11.4	Male	60	3	Malignant
2023.09.19	4	4	1.7	Male	29	1.47	Inflammatory changes
2023.09.27	2	1	3.5	Female	53	1.87	Inflammatory changes
2023.10.08	10	6	2.9	Female	43	2.06	Inflammatory changes
2023.10.11	4	2	2.4	Male	46	1.97	Malignant
2023.11.21	18	6	4.8	Female	54	2.39	Malignant
2023.11.27	4	3	2	Male	60	2.13	Inflammatory changes
2023.11.30	7	4	2.8	Female	45	2.96	Inflammatory changes
2023.12.01	8	2	5.8	Male	45	1.57	Inflammatory changes
2023.12.19	2	2	2.1	Male	59	1.4	Inflammatory changes
2023.12.29	4	3	2.1	Male	43	1.55	Inflammatory changes
