# Supplementary material for: Clinical study of 18F-FDG PET/CT radiomics in differentiating pulmonary solitary solid adenocarcinoma nodules and inflammatory nodules
Source: PeerJ. 2026 Jun 1;14:e21188. doi: 10.7717/peerj.21188 (PMC13235688; doi:10.7717/peerj.21188)
Supplement: Supplemental Information 2 [file peerj-14-21188-s002.zip › OriginalData/radiomicsdata/1.CT/Original_CT.xlsx]

## Sheet: Sheet1
Group	imageName	original_shape_Elongation	original_shape_Flatness	original_shape_LeastAxisLength	original_shape_MajorAxisLength	original_shape_Maximum2DDiameterColumn	original_shape_Maximum2DDiameterRow	original_shape_Maximum2DDiameterSlice	original_shape_Maximum3DDiameter	original_shape_MeshVolume	original_shape_MinorAxisLength	original_shape_Sphericity	original_shape_SurfaceArea	original_shape_SurfaceVolumeRatio	original_shape_VoxelVolume	original_firstorder_10Percentile	original_firstorder_90Percentile	original_firstorder_Energy	original_firstorder_Entropy	original_firstorder_InterquartileRange	original_firstorder_Kurtosis	original_firstorder_Maximum	original_firstorder_MeanAbsoluteDeviation	original_firstorder_Mean	original_firstorder_Median	original_firstorder_Minimum	original_firstorder_Range	original_firstorder_RobustMeanAbsoluteDeviation	original_firstorder_RootMeanSquared	original_firstorder_Skewness	original_firstorder_TotalEnergy	original_firstorder_Uniformity	original_firstorder_Variance	original_glcm_Autocorrelation	original_glcm_ClusterProminence	original_glcm_ClusterShade	original_glcm_ClusterTendency	original_glcm_Contrast	original_glcm_Correlation	original_glcm_DifferenceAverage	original_glcm_DifferenceEntropy	original_glcm_DifferenceVariance	original_glcm_Id	original_glcm_Idm	original_glcm_Idmn	original_glcm_Idn	original_glcm_Imc1	original_glcm_Imc2	original_glcm_InverseVariance
1	2778016	0.928937	0.812709	12.6463	15.5607	19.2094	18.4391	20.6155	21.1187	1789.71	14.4549	0.72002	990.059	0.553196	1815	-450	0	116078105	4.30395	310	2.05527	33	153.701	-181.908	-128	-670	703	125.327	252.893	-0.603133	116078105	0.0694382	30864.4	502.23	41536.1	-1144.82	127.454	31.6605	0.598688	3.86006	3.49256	16.4344	0.405842	0.337137	0.967335	0.894638	-0.152759	0.829484	0.26557
1	2821945	0.956084	0.839029	20.4381	24.3592	30.5287	29.4279	30.4138	31.3369	7932.5	23.2895	0.736301	2612.38	0.329326	7973	-399	25	340061682	3.96134	241	2.98291	61	142.689	-117.839	-28	-688	749	106.28	206.523	-1.09209	340061682	0.110715	28765.5	650.226	52210.7	-1669.71	120.853	18.8918	0.725942	2.66532	3.00818	11.6645	0.505705	0.453827	0.982411	0.929053	-0.193611	0.862754	0.336442
0	3238176	0.481011	0.421534	9.69326	22.9952	14.8661	17.72	21.9545	24.3516	1591.54	11.0609	0.713592	923.804	0.580446	1616	-437.5	20	104266835	4.66797	303.25	2.52205	459	156.157	-175.075	-138.5	-697	1156	121.306	254.011	-0.418137	104266835	0.0490761	33870.3	554.672	63716.1	-874.445	153.887	26.9678	0.697882	3.77981	3.42276	11.989	0.370527	0.291352	0.988333	0.929801	-0.214148	0.915819	0.25884
1	3435132	0.752526	0.632194	15.1678	23.9923	24.3516	25.1794	29.2062	32.2645	3805.33	18.0548	0.591066	1994.24	0.524063	3835	-457	5	264719361	4.52705	308	2.26809	68	154.475	-192.559	-148	-923	991	123.085	262.73	-0.587806	264719361	0.0523127	31948.3	1002.93	49340.8	-1141.01	142.05	28.1977	0.666449	3.73498	3.46219	13.9677	0.38675	0.312253	0.983608	0.920776	-0.149256	0.840463	0.273644
1	3745165	0.73583	0.67016	12.7865	19.0798	18.4391	20.6155	20.2485	22.6716	2283.75	14.0395	0.776177	1080.49	0.473123	2308	-445	2	140466465	4.29952	295.25	2.42009	41	150.687	-173.365	-117.5	-688	729	119.73	246.7	-0.749838	140466465	0.0708105	30805.2	557.671	50670.1	-1380.9	132.115	24.0385	0.68534	3.37308	3.31634	12.2769	0.439809	0.372258	0.975799	0.908188	-0.20203	0.886767	0.250017
1	4000492	0.7795	0.412207	11.3732	27.591	25.1794	29.6142	29.5466	30.4795	3963.46	21.5072	0.620783	1951.02	0.492251	3995	-453.6	-1	294854133	4.56394	280.5	2.19328	51	143.711	-212.959	-192	-714	765	112.458	271.672	-0.412139	294854133	0.0472361	28454.3	523.149	37394.5	-590.892	129.308	24.3503	0.680786	3.58642	3.37885	11.0162	0.375513	0.295457	0.978231	0.90661	-0.164543	0.861047	0.266954
0	4115709	0.733433	0.680672	17.2006	25.2701	24.7386	27.2029	28.4605	30.7409	5371.79	18.5339	0.71536	2073.51	0.385999	5396	-393.5	44	227019740	4.04589	246	3.02408	85	147.465	-105.556	-17	-686	771	109.295	205.114	-1.09473	227019740	0.10391	30929.8	681.62	60527.9	-1851.05	127.201	22.604	0.693913	2.94208	3.13696	13.8104	0.495228	0.441429	0.980351	0.924823	-0.17856	0.848786	0.308723
0	4192213	0.574198	0.479595	9.64	20.1003	21.2132	21.8403	14.0357	25.4165	1127.25	11.5415	0.64659	810.094	0.718646	1150	-439.1	14	72974842	4.44364	287.5	2.68317	49	152.665	-175.572	-129	-716	765	118.087	251.906	-0.784177	72974842	0.0610253	32630.8	599.709	84378.7	-2020.21	155.905	22.6768	0.743058	3.36123	3.2995	11.0506	0.40525	0.332623	0.978421	0.910044	-0.214344	0.907863	0.291269
1	4282517	0.776514	0.568218	16.5151	29.0646	37.7359	28.2843	28.4429	37.855	6354.83	22.5691	0.636256	2607.69	0.410347	6397	-388	29	241616416	3.98674	184	3.81296	124	132.43	-102.599	-23	-707	831	88.2855	194.346	-1.37354	241616416	0.101755	27243.8	722.3	51614.3	-1691.45	104.852	22.4883	0.642366	3.01916	3.15354	13.1471	0.445826	0.381892	0.982609	0.926099	-0.138202	0.781111	0.339829
0	4321312	0.619311	0.472665	11.1647	23.6207	20.2485	29.7321	22.6716	30.6268	2282.5	14.6286	0.617104	1358.52	0.59519	2315	-454	23	144237834	4.37058	320	2.1568	84	163.996	-164.085	-105	-695	779	133.039	249.611	-0.661513	144237834	0.0724166	35382	590.756	57138	-1545.43	141.887	35.9141	0.592841	4.06938	3.54512	18.7051	0.409319	0.343117	0.969291	0.898896	-0.153007	0.829763	0.256975
0	4385676	0.813324	0.78341	22.4203	28.6189	31.4006	37	37.6962	39.8497	9200.54	23.2764	0.598641	3546.99	0.38552	9250	-428	18	504426191	4.39772	273	2.6642	90	148.08	-155.083	-97	-787	877	114.007	233.522	-0.836074	504426191	0.0637737	30481.7	781.208	59014.2	-1546.24	136.201	26.1774	0.675861	3.52038	3.37996	13.49	0.399278	0.326864	0.981519	0.918079	-0.139147	0.811969	0.296347
0	4643154	0.849612	0.5084	9.83047	19.3361	21.095	25.2389	22.3607	26.1151	1848.5	16.4282	0.629479	1157.13	0.625984	1872	-463.9	-28	149972865	4.54647	277	1.98164	34	139.122	-232.175	-222	-661	695	109.91	283.044	-0.286366	149972865	0.0457113	26208.6	408.518	36701.2	-603.701	130.737	14.9405	0.792946	2.93518	3.01731	5.71355	0.389896	0.307141	0.983224	0.913349	-0.224697	0.917182	0.298227
1	4754410	0.933466	0.871269	22.0801	25.3425	30.2324	28.6531	30.8058	31.5436	8890.38	23.6564	0.742269	2795.99	0.314497	8935	-334	40	258063481	3.65324	125	4.84057	100	117.996	-71.4329	0	-693	793	68.9529	169.948	-1.68779	258063481	0.137276	23779.7	724.678	52568.7	-1730.11	93.3832	18.0041	0.672769	2.52019	2.89683	11.5209	0.501707	0.449939	0.985253	0.936253	-0.146065	0.770872	0.378759
0	5229894	0.933143	0.800923	17.8713	22.3134	25.5539	27.5862	26.2488	28.8097	5707.5	20.8216	0.755885	2043.27	0.357997	5738	-432.3	2	345593470	4.30361	285.75	1.97315	25	141.74	-183.405	-159	-581	606	115.48	245.416	-0.462574	345593470	0.0613697	26591.4	359.426	41659.2	-887.624	141.428	9.42098	0.873897	2.13125	2.76186	4.72498	0.500244	0.436528	0.986836	0.929472	-0.282115	0.946047	0.320535
0	5237620	0.893297	0.779417	9.83218	12.6148	14.4222	14.4222	13.0384	15.8114	926.667	11.2688	0.811866	566.172	0.610977	940	-616.1	26	102123509	4.78892	401	2.272	79	210.639	-221.324	-135.5	-820	899	165.697	329.609	-0.725524	102123509	0.0478271	59657.5	741.184	278930	-5364.07	321.089	29.0991	0.832012	3.85342	3.44129	13.7726	0.364316	0.285588	0.980423	0.912662	-0.270332	0.955755	0.278198
0	5256888	0.832058	0.776736	11.0305	14.2011	17.72	16.1245	16.4924	18.4932	1215.67	11.8162	0.747965	736.454	0.605803	1235	-503	0.6	98551142	4.56217	326.5	2.37492	62	170.275	-200.926	-141	-784	846	133.506	282.486	-0.722497	98551142	0.0555531	39427.1	721.866	84688	-2076.9	164.906	37.667	0.621759	4.38814	3.63295	17.9738	0.350755	0.273107	0.972466	0.898078	-0.179433	0.878422	0.254144
0	5428139	0.728198	0.548735	8.11583	14.7901	16.1245	13.6015	16.2788	16.5831	824.792	10.7701	0.718982	591.556	0.717219	839	-543.4	-73	103746645	4.76536	288	2.19766	28	149.67	-303.36	-291	-761	789	114.431	351.646	-0.257738	103746645	0.0398354	31627.9	456.562	53394.6	-750.827	146.105	41.4323	0.554366	5.0972	3.72973	14.8351	0.273967	0.180783	0.965666	0.874808	-0.165153	0.881337	0.182403
1	5467833	0.854525	0.758278	20.8217	27.4592	30.8707	33.2866	29.4109	35.0143	9196.83	23.4645	0.753473	2817.36	0.30634	9238	-359	24	307887606	3.34278	130	5.40432	78	124.469	-81.1784	3	-809	887	72.6124	182.561	-1.80658	307887606	0.22451	26738.5	999.236	79768.6	-2318.35	107.65	13.2856	0.771703	1.91305	2.53241	9.52511	0.646809	0.61079	0.990972	0.956073	-0.250622	0.874815	0.244059
1	5519428	0.743507	0.496347	12.5361	25.2568	30.5941	24.3516	29.0689	30.6594	3777.67	18.7786	0.639086	1835.44	0.485866	3814	-453	4	270682597	4.54721	292	2.09337	48	147.439	-203.903	-180	-671	719	117.192	266.403	-0.428305	270682597	0.0484772	29394.5	459.595	41280.9	-782.598	134.663	22.0062	0.71556	3.44377	3.32442	9.796	0.382297	0.302851	0.976069	0.901738	-0.175053	0.873772	0.271318
0	5528571	0.767731	0.609478	11.5832	19.0051	18.6011	21.5407	22.6716	23.7276	2079.92	14.5908	0.692478	1137.91	0.547095	2106	-451	7	141243410	4.52717	309.75	2.14522	67	152.918	-189.363	-151	-694	761	121.748	258.973	-0.544896	141243410	0.0520117	31208.9	528.398	42074.3	-999.8	129.443	34.6434	0.574892	4.27471	3.60678	15.8689	0.346865	0.266894	0.96811	0.889226	-0.125932	0.799001	0.251058
1	5543688	0.854976	0.750013	11.8683	15.8242	18.1108	19.6977	17.2047	20.5183	1729.12	13.5293	0.758193	918.872	0.531409	1749	-479	-3	136423435	4.60612	288	2.24738	39	151.85	-215.057	-180	-698	737	118.188	279.286	-0.541049	136423435	0.0461147	31751.2	487.69	51782.5	-1125.43	138.188	28.984	0.646953	4.01609	3.50149	12.437	0.347645	0.264175	0.97093	0.890915	-0.160245	0.858016	0.241911
0	5556852	0.819287	0.667429	10.1882	15.2648	17	15.2643	18.3848	18.5472	1290.75	12.5062	0.782043	733.075	0.567945	1310	-345.3	19.1	41374878	3.86165	180	3.5247	60	117.597	-102.525	-32	-576	636	81.9179	177.719	-1.25645	41374878	0.107609	21072.5	469.482	29481	-1061.55	83.2495	22.9201	0.563497	3.10242	3.18879	13.0085	0.452179	0.391596	0.972831	0.908216	-0.151723	0.801101	0.330213
1	5614565	0.632519	0.531805	22.6389	42.57	40.3609	43.9318	47.634	52.192	15339.2	26.9263	0.611372	4883.3	0.318354	15399	-407.2	30	695603423	4.34506	240	2.85328	120	142.36	-127.725	-52	-744	864	104.715	212.537	-0.972871	695603423	0.0685852	28858.2	729.707	57778.3	-1671.05	133.458	13.0483	0.818477	2.2782	2.85328	7.67621	0.522774	0.468629	0.989988	0.943617	-0.259936	0.932466	0.326728
0	5669069	0.978048	0.8319	13.5938	16.3407	18.2483	19.8494	18.868	20.2485	2504.62	15.982	0.821011	1086.34	0.433732	2527	-378.8	32	95988297	4.04664	220.5	2.97546	92	134.931	-109.249	-30	-611	703	98.7141	194.898	-1.08015	95988297	0.093048	26049.8	521.939	41675.2	-1403.73	105.26	22.1252	0.647344	3.10484	3.1912	12.2882	0.43448	0.36986	0.976751	0.912756	-0.148842	0.805484	0.33881
1	5857774	0.858444	0.623692	19.1245	30.6633	33.541	39.6989	33.9559	39.8121	9614.92	26.3228	0.662556	3300.34	0.343252	9674	-394	18	397638798	3.55657	203	3.90715	46	138.865	-108.222	-10	-815	861	96.2179	202.741	-1.39786	397638798	0.195037	29391.8	948.936	69159.4	-2095.68	117.724	18.4302	0.723562	2.43008	2.83325	12.3969	0.59817	0.553081	0.986233	0.942348	-0.217833	0.85775	0.210969
1	5987871	0.660719	0.644473	15.7237	24.3978	22.8035	24.8395	26.9072	27.8568	3892.83	16.1201	0.667346	1793.26	0.460657	3923	-435	6	231813846	4.34325	289	2.21612	40	147.168	-173.507	-124	-659	699	117.027	243.086	-0.653633	231813846	0.0635901	28986.3	506.344	44178.5	-1187.02	131.188	21.2762	0.718299	3.2031	3.26843	10.7926	0.42918	0.359595	0.977053	0.909149	-0.187095	0.876588	0.281716
0	5990681	0.814952	0.698637	11.3807	16.2899	17.4642	18.0278	21.095	21.1187	1533.21	13.2755	0.691758	929.531	0.606265	1555	-457	-28.4	115530766	4.42169	263	2.10946	-1	135.968	-221.648	-196	-680	679	107.172	272.573	-0.439597	115530766	0.0512596	25168.7	467.16	29388.2	-647.912	111.209	21.952	0.666591	3.48635	3.32273	9.41883	0.381032	0.300161	0.974327	0.897426	-0.180034	0.874347	0.252698
0	6062826	0.920249	0.812161	18.9646	23.3508	26.4197	27.2029	27.0185	29.3428	6567.21	21.4885	0.799313	2121.72	0.323078	6593	-297.8	45	180333563	3.97491	215	2.81838	72	115.818	-91.9571	-51	-567	639	89.1619	165.385	-0.867431	180333563	0.0941161	18896.2	443.377	28805.4	-908.882	97.7832	6.73473	0.869239	1.73041	2.53803	3.63386	0.554163	0.49922	0.990508	0.941771	-0.297497	0.941507	0.330352
0	6109509	0.822944	0.679535	12.5629	18.4875	24.1868	24.0416	18.868	24.5967	2276.92	15.2142	0.692236	1209.1	0.531024	2300	-393	21	104376324	4.18787	219.25	3.94748	85	139.655	-125.914	-41.5	-837	922	98.0405	213.028	-1.29262	104376324	0.0849743	29526.7	953.364	84627.4	-2163.88	123.084	31.8611	0.586709	3.60753	3.36697	18.5192	0.438586	0.379486	0.980163	0.921978	-0.163952	0.839168	0.318688
1	6114102	0.711908	0.464232	13.5704	29.2319	27.074	31.3209	32.6497	32.8938	5253.21	20.8104	0.632931	2308.93	0.439528	5289	-461	2	393579899	4.68114	279	2.87405	74	150.133	-203.759	-169	-827	901	112.64	272.791	-0.726203	393579899	0.0450879	32897.3	798.835	82723.1	-1653.74	154.19	21.2001	0.753502	3.35655	3.28315	9.58854	0.382503	0.303675	0.985391	0.921975	-0.182393	0.885591	0.29121
1	6134470	0.710808	0.631204	15.277	24.203	26	29.5466	24.0832	30.5123	3867.42	17.2037	0.67545	1764.02	0.456125	3896	-464.5	5	271388498	4.46179	287	3.38238	56	161.317	-178.282	-104	-862	918	119.234	263.928	-1.07438	271388498	0.0638425	37873.6	925.004	143132	-3242.7	174.05	24.8925	0.748119	3.39839	3.331	13.0777	0.416743	0.348051	0.984007	0.924338	-0.178986	0.871888	0.300762
0	6149916	0.866674	0.542797	14.3147	26.3721	29.5466	30.4138	25.4951	31.4006	5558.29	22.856	0.702862	2158.94	0.388419	5585	-372	31	192574468	3.76117	190	3.50872	85	131.074	-93.2666	-5	-636	721	90.5486	185.69	-1.30934	192574468	0.134024	25782	582.456	52047.8	-1728.72	112.832	16.6023	0.740413	2.42406	2.87896	10.5725	0.529581	0.481833	0.983564	0.93325	-0.195857	0.855253	0.349273
1	6189293	0.802473	0.739895	12.1246	16.3869	18.6011	17.8045	20	21.4009	1650.62	13.15	0.698586	966.859	0.585753	1679	-448.2	3	116739580	4.4639	320	1.83894	44	153.412	-198.125	-167	-621	665	126.296	263.684	-0.380587	116739580	0.0527665	30275.7	395.694	38018.7	-845.91	131.719	29.4619	0.631824	3.95433	3.4981	13.4581	0.364436	0.286561	0.964529	0.883648	-0.152918	0.840831	0.260979
1	6197445	0.95414	0.869756	12.7167	14.621	16.7631	18.4391	17.2047	18.6815	1783.54	13.9505	0.820104	867.236	0.486244	1805	-389.2	18	69465821	3.8186	195	3.63131	81	133.253	-108.502	-18	-675	756	92.2056	196.177	-1.31674	69465821	0.12933	26712.4	614.572	44254.5	-1486.96	97.1783	27.2231	0.55609	3.15135	3.17246	17.0684	0.496087	0.445369	0.975587	0.9191	-0.161858	0.809717	0.313419
0	6231678	0.47052	0.390173	14.6663	37.5892	29.4109	35.609	33.2415	44.6094	5116.88	17.6865	0.505444	2841.06	0.555234	5213	-535	-5	572732331	4.86169	347	2.72064	77	177.966	-254.496	-227	-966	1043	136.608	331.461	-0.622487	572732331	0.0406917	45097.8	983.27	193594	-3217.67	238.264	38.6808	0.721024	4.57164	3.69192	17.0461	0.330014	0.247833	0.980586	0.910406	-0.149048	0.854212	0.232305
0	6235021	0.627207	0.555161	16.9301	30.4958	29.0689	28.8444	29.4109	35.5106	6188.38	19.1272	0.681902	2390.45	0.386281	6225	-322	47	171828702	4.01247	148	4.58903	937	114.161	-76.1998	-18	-627	1564	71.4009	166.142	-1.30777	171828702	0.0928144	21796.6	603.796	40907.4	-1305.15	88.8398	20.2575	0.624055	2.93515	3.10826	11.2841	0.432201	0.363262	0.995216	0.958406	-0.125821	0.747779	0.340034
1	6260285	0.931964	0.86218	21.4834	24.9175	31.0161	30.6105	29.7321	34.1321	8479.42	23.2223	0.726943	2766.27	0.326233	8526	-430	30	413518727	4.11674	275	2.4645	91	154.147	-128.502	-33	-686	777	119.642	220.229	-0.919746	413518727	0.0899383	31988.1	634.274	63166.3	-1939.49	144.771	16.724	0.789829	2.67962	3.022	9.38215	0.464659	0.40347	0.984992	0.929175	-0.19037	0.869019	0.350771
1	6353005	0.834817	0.507357	8.60527	16.961	16.5529	16.2788	19.2354	19.7231	1323.17	14.1593	0.750054	777.084	0.587291	1339	-509.2	-35.6	143776833	4.85105	298	2.19716	177	156.96	-270.636	-268	-755	932	120.415	327.683	-0.121099	143776833	0.0381584	34132.7	514.508	65042.5	-495.503	164.453	34.4322	0.649016	4.54027	3.58677	12.9566	0.301843	0.211364	0.978887	0.901797	-0.177233	0.895096	0.215302
1	6458989	0.853928	0.467357	13.063	27.9507	29.4109	29.5296	32.249	32.4962	5576.58	23.8679	0.578283	2629.8	0.471579	5623	-260.6	35	112963333	3.10085	70	7.11266	68	95.3459	-46.915	12	-702	770	46.1787	141.737	-2.17177	112963333	0.218621	17888.5	819.904	35478.3	-1227.08	64.0405	13.321	0.648948	1.90875	2.52199	9.5946	0.602137	0.568597	0.988459	0.950226	-0.172926	0.773147	0.37477
0	7003087	0.878271	0.801311	15.6691	19.5544	23.7697	23.7065	20.6155	26	2998.54	17.174	0.681044	1476.55	0.492424	3022	-405	22	139382124	4.33123	247	2.52466	84	137.148	-140.741	-84	-610	694	104.516	214.761	-0.823405	139382124	0.063097	26314.4	466.056	42049.6	-1263.67	119.343	19.2291	0.719848	3.1228	3.2021	9.25972	0.401659	0.32601	0.979143	0.910212	-0.162964	0.847156	0.310538
1	7102145	0.894835	0.777952	16.2943	20.9451	23.3238	26.2488	22.2036	26.5518	4355.83	18.7424	0.784012	1645.16	0.377692	4387	-244.8	29	87945443	3.67281	122	6.547	79	89.788	-70.3718	-22	-643	722	54.423	141.587	-1.87694	87945443	0.116514	15094.6	607.476	23025	-800.529	56.8399	14.7134	0.583573	2.16237	2.71796	9.94193	0.544007	0.499689	0.98572	0.940162	-0.177549	0.828421	0.389907
0	7190694	0.900712	0.796277	19.6169	24.6358	29.1548	30	27.2947	31.4006	7388.46	22.1898	0.765981	2394.98	0.324152	7419	-393	16	305970645	3.72353	219	3.49654	62	139.704	-112.329	-12	-721	783	100.111	203.08	-1.26391	305970645	0.165476	28623.6	716.47	62470.3	-1936.85	119.085	16.2921	0.752118	2.41319	2.8738	10.2903	0.568819	0.519572	0.985376	0.937121	-0.223577	0.873297	0.239947
0	7191404	0.80894	0.714089	22.0465	30.8735	35.5106	35.1141	29.2746	36.5513	11605	24.9748	0.747507	3316.13	0.285751	11640	-389	11	533980449	4.22797	212	4.67802	352	133.048	-134.405	-65	-923	1275	92.5648	214.184	-1.38086	533980449	0.0782627	27809.8	1103.15	131107	-2939.61	149.577	12.5921	0.843515	2.3068	2.87291	7.10338	0.502835	0.444302	0.995472	0.959699	-0.244532	0.923022	0.333649
1	7192792	0.746128	0.521351	17.0726	32.7469	38.6264	36.8782	28.6531	39.128	8397.33	24.4334	0.626028	3191.42	0.380052	8447	-403	15	400623768	4.23803	255	2.52615	60	138.077	-144.84	-87	-622	682	106.319	217.78	-0.828614	400623768	0.0724117	26449.3	458.207	38626.4	-1159.54	116.64	19.5974	0.709825	2.9468	3.15725	10.6431	0.44256	0.376197	0.977857	0.913698	-0.165514	0.841015	0.323809
0	7223181	0.440948	0.365148	4.6323	12.6861	6.40312	12.6491	12.3693	12.8062	210.167	5.5939	0.755288	226.333	1.07692	219	-507.8	-236	34231833	4.00822	152.5	2.7454	-57	86.1888	-381.091	-395	-579	522	62.6605	395.36	0.491715	34231833	0.0698276	11079.1	115.51	6532.18	114.415	49.1557	22.3293	0.370706	3.77842	3.20762	7.42478	0.31734	0.223558	0.958968	0.863111	-0.241422	0.923091	0.243415
1	7230639	0.825576	0.741311	8.78271	11.8475	14.8661	13.0384	12.1655	14.8997	654.25	9.78105	0.765934	475.834	0.727297	672	-455	-24	53642016	4.53563	287	2.04258	25	142.487	-229.149	-216	-682	707	114.157	282.532	-0.329587	53642016	0.0478316	27315.3	459.244	29905.4	-544.241	113.353	36.4379	0.511641	4.54485	3.64933	15.2327	0.323187	0.238686	0.964229	0.878926	-0.168674	0.872189	0.221585
1	7245261	0.776747	0.652486	21.9524	33.6442	37.1214	36.7967	35.1283	44.2832	12407.6	26.133	0.600581	4315.56	0.347817	12465	-457	27	788113655	4.32081	335	2.11653	68	165.998	-164.642	-109	-711	779	135.469	251.448	-0.635032	788113655	0.0746652	36119.3	626.059	76830.5	-1857.02	178.284	14.1795	0.850372	2.4765	2.97148	7.87968	0.502341	0.441216	0.987054	0.933823	-0.252557	0.929334	0.285411
1	7283564	0.707569	0.54532	18.3569	33.6627	30.0832	35.8469	35.4683	38.7556	9048.21	23.8187	0.645955	3250.8	0.359275	9090	-382.1	26	371463847	4.08054	231	3.24538	70	136.552	-116.911	-43	-708	778	100.018	202.151	-1.11583	371463847	0.0985769	27196.9	696.241	58598.1	-1749.48	123.49	13.99	0.790775	2.45486	2.94227	7.74344	0.505867	0.447116	0.987169	0.934394	-0.220795	0.891658	0.297839
0	7300588	0.957763	0.75817	9.433	12.4418	13.9284	17	15	17	946.25	11.9163	0.806803	577.724	0.610541	962	-479	6	73572384	4.54463	346.75	1.97521	74	167.065	-200.809	-157.5	-745	819	136.624	276.548	-0.481372	73572384	0.0541081	36154.4	621.321	56083.6	-1263.51	151.491	37.4032	0.600767	4.38062	3.61829	17.6976	0.367674	0.294701	0.969261	0.893332	-0.201341	0.901453	0.24771
1	7312551	0.855431	0.714151	15.5567	21.7835	25.4951	25.2389	26.2488	26.4953	4338.71	18.6343	0.748671	1718.3	0.39604	4373	-432	17	228062810	3.89041	279	2.73777	38	153.692	-140.325	-54	-738	776	119.089	228.369	-0.969078	228062810	0.138805	32461.3	719.83	64530.3	-1876.35	134.96	23.5017	0.699501	3.01872	3.13625	14.132	0.529396	0.474322	0.979283	0.923298	-0.219993	0.881589	0.203267
1	7317086	0.856076	0.7175	12.5107	17.4366	21.095	21	18.868	21.2838	2145.92	14.927	0.729925	1102.25	0.513651	2169	-434.2	-7	147406816	4.34791	302	1.72014	24	144.109	-203.883	-191	-585	609	120.307	260.693	-0.259097	147406816	0.0556284	26392.5	338.769	34619.9	-684.949	134.004	18.5649	0.755819	3.0508	3.18887	9.01231	0.41917	0.346309	0.973414	0.900635	-0.184243	0.878489	0.299284
1	7318208	0.784306	0.75436	20.8432	27.6303	28.6356	34.9857	30.0832	35.5106	8352.17	21.6706	0.724845	2746.45	0.328831	8393	-445	6	555619869	4.53281	279	3.21729	49	149.367	-184.558	-136	-887	936	113.664	257.294	-0.886017	555619869	0.0525031	32138.7	936.755	115990	-2394.02	164.102	24.894	0.736263	3.49009	3.3803	12.4471	0.400943	0.327336	0.983956	0.922007	-0.172106	0.873113	0.280162
1	7325385	0.81068	0.702135	18.321	26.0933	25.5539	30.4138	30.8869	30.9516	6730.25	21.1534	0.679304	2537.7	0.377059	6759	-435	7	442149525	4.39097	317	1.78638	55	148.634	-192.181	-169	-657	712	123.348	255.766	-0.3273	442149525	0.0574387	28482.9	467.485	41983.1	-748.213	149.418	14.0791	0.826926	2.61961	3.0153	7.01743	0.458287	0.390001	0.985313	0.925396	-0.229455	0.920287	0.306399
1	7329141	0.802923	0.723679	9.1186	12.6003	13.1529	13.0384	14.4222	15.2971	766.208	10.1171	0.784195	516.366	0.673924	780	-560	-126.9	125358771	4.62798	231	2.46781	-11	130.331	-367.632	-385	-778	767	94.5532	400.894	0.229588	125358771	0.0458383	25563	359.634	53051.4	437.973	147.528	15.1874	0.813392	3.05323	3.04951	5.5666	0.362638	0.272002	0.985832	0.917	-0.245859	0.943424	0.281113
1	7343608	0.696272	0.648636	18.6839	28.8049	34.0147	31.5753	24.6982	34.6843	7172.88	20.0561	0.714263	2518.19	0.351071	7210	-299	35	176287340	3.42252	98	5.72491	87	106.931	-61.8671	4	-666	753	59.2719	156.366	-1.87969	176287340	0.171735	20622.9	685.701	40279.2	-1364.07	74.4968	19.7056	0.576487	2.47982	2.84253	13.4451	0.537499	0.494824	0.982319	0.935085	-0.122283	0.708253	0.377726
1	7343823	0.905391	0.682537	15.5173	22.7348	26.0768	24.3311	26.2488	27.037	5075.46	20.5839	0.747747	1910.06	0.376332	5096	-424	29	285106880	4.42116	306	1.87924	103	149.629	-163.473	-133	-573	676	122.642	236.532	-0.43765	285106880	0.0558558	29223.7	359.495	46757.3	-1038.98	148.211	15.7175	0.806909	2.77142	3.07102	7.67366	0.446845	0.37753	0.98149	0.916933	-0.217144	0.907598	0.302484
1	7408078	0.707261	0.475957	10.5499	22.1657	19.105	24.7386	23.1948	25.7294	2065.79	15.6769	0.609378	1287.23	0.623116	2108	-468	3	155495335	4.62022	306	2.12785	83	152.2	-206.264	-177	-805	888	121.234	271.596	-0.450629	155495335	0.0457955	31219.5	746.084	41877.3	-845.478	133.326	31.7419	0.613805	4.15107	3.56079	14.0188	0.343553	0.26105	0.978618	0.906174	-0.138895	0.829441	0.247423
0	7457102	0.750336	0.578886	15.0379	25.9772	26.9258	26.4764	29.7321	30.2324	5183.54	19.4916	0.741675	1952.94	0.376757	5217	-364	15	203425541	3.90053	183	5.32497	75	128.197	-110.993	-28	-956	1031	84.7602	197.466	-1.61265	203425541	0.115688	26673.4	1323.86	104164	-2446.67	113.875	24.0935	0.646663	2.95164	3.12122	15.2151	0.4954	0.443373	0.988034	0.941675	-0.16327	0.818857	0.328624
1	7529300	0.832103	0.742696	14.8342	19.9734	21.4009	20.8087	24.2074	25.318	3370.79	16.6199	0.776521	1400.08	0.415356	3398	-466.3	17	209089333	4.06908	294.5	2.91466	31	163.246	-154.805	-70	-769	800	123.782	248.059	-1.01279	209089333	0.120058	37568.3	750.343	105189	-2710.1	166.675	25.1388	0.733272	3.20593	3.22872	14.6054	0.502636	0.443956	0.979086	0.92067	-0.218931	0.890536	0.209734
0	7533726	0.818772	0.73475	8.62869	11.7437	12.53	13.1529	13.6015	14.2478	652.333	9.61542	0.774904	469.407	0.719581	667	-469	-60.6	65302683	4.49223	259	1.89453	22	131.41	-273.18	-272	-609	631	104.088	312.898	-0.00420419	65302683	0.0470971	23277.8	273.104	24820.8	-165.766	111.594	25.4033	0.629322	3.91496	3.40587	9.7103	0.325695	0.235308	0.96624	0.878181	-0.173639	0.879563	0.240704
1	7540468	0.720393	0.562621	14.9213	26.521	29.2746	31.3847	26.4197	31.7648	4309.62	19.1056	0.619845	2066.14	0.479425	4349	-471	-3	351016055	4.5894	304	2.00917	35	152.774	-222.738	-200	-754	789	122.426	284.098	-0.363443	351016055	0.0461119	31099.7	606.616	47880.8	-829.845	147.85	21.8185	0.740807	3.38544	3.32504	10.0291	0.393195	0.313933	0.981402	0.913444	-0.177781	0.877761	0.258698
1	7552137	0.765378	0.670565	18.404	27.4455	37.1214	34.1321	33.2415	38.0657	5745.29	21.0062	0.602707	2573.87	0.447996	5802	-471.9	-22	484813326	4.71853	263	2.51967	69	143.315	-232.615	-209	-793	862	107.433	289.067	-0.470265	484813326	0.041765	29450.1	632.699	53355.4	-835.708	140.372	14.2459	0.811355	2.80637	3.03047	6.11646	0.404166	0.324975	0.988855	0.929616	-0.219117	0.919828	0.316301
0	7562916	0.761392	0.459046	11.8569	25.8294	31.9061	27.4591	24.1868	31.9687	3610.12	19.6663	0.619288	1837.69	0.509039	3644	-313	21	98099906	3.42201	146	4.74224	106	111.531	-81.129	-7	-653	759	70.542	164.076	-1.61686	98099906	0.189102	20339	643.044	37300.9	-1320.13	84.374	13.4357	0.721728	1.97115	2.59246	9.43617	0.631313	0.59278	0.988057	0.948631	-0.266915	0.896039	0.250559
0	7571224	0.910867	0.876236	14.2651	16.2799	19.4165	19.6469	18.6815	20.3224	2399.21	14.8288	0.802256	1080.31	0.450279	2422	-419.9	9	127527713	4.25667	261	2.81502	50	142.694	-155.087	-94	-788	838	109.075	229.464	-0.904905	127527713	0.0747347	28601.9	790.557	48492.1	-1401.03	121.722	21.6364	0.694018	3.06392	3.21352	12.0153	0.465843	0.402509	0.983745	0.92644	-0.204963	0.888039	0.273433
1	7578927	0.812051	0.594984	16.1241	27.1001	30.4138	31.9061	28.1603	32.2645	6285.12	22.0066	0.695636	2367.62	0.376702	6324	-445	-6	440698527	4.53274	290.25	2.26035	63	145.722	-202.291	-173	-763	826	115.52	263.982	-0.511961	440698527	0.0501036	28765	626.108	55804.2	-1128.17	143.966	22.3436	0.730518	3.40956	3.32386	10.3904	0.381897	0.302735	0.982122	0.915149	-0.160905	0.857719	0.285922
0	7600161	0.889989	0.605398	5.93215	9.79875	11.4018	11.7047	9.84886	11.9164	266.625	8.72078	0.676471	296.143	1.11071	279	-507	-59.8	29154595	4.62496	276.5	2.31313	11	145.697	-273.215	-252	-802	813	112.437	323.26	-0.340042	29154595	0.0445652	29850.3	615.856	34203.7	-547.476	110.142	55.6053	0.326797	5.95485	3.85756	19.095	0.251313	0.161618	0.957218	0.861113	-0.274851	0.95521	0.165611
0	7607047	0.776663	0.667463	15.6552	23.4548	27.2947	25.318	27.5136	30.0333	3438.79	18.2164	0.619699	1777.9	0.517013	3479	-464	10	224384006	4.37577	298.5	2.65595	75	161.12	-169.713	-100	-772	847	124.929	253.962	-0.862974	224384006	0.0717496	35694.1	710.331	87729.5	-2213.36	162.972	29.3581	0.692064	3.67701	3.42136	15.5837	0.413155	0.346677	0.978291	0.913482	-0.161355	0.846473	0.291144
1	7612259	0.830319	0.688756	23.823	34.5884	41.2311	35.805	40.8534	44.1475	15196	28.7194	0.60996	4864.1	0.32009	15292	-434	25	962629714	4.35491	336	1.78393	56	159.682	-175.642	-143	-658	714	134.159	250.898	-0.390428	962629714	0.0628316	32099.8	496.299	54227.4	-995.444	172.233	10.6732	0.88254	2.17008	2.81467	5.81273	0.51427	0.453554	0.988821	0.9374	-0.289192	0.951966	0.30835
1	7614785	0.909386	0.688292	17.2293	25.032	30.0666	30.8058	30.4138	32.1559	6297.25	22.7637	0.703975	2342.58	0.372	6337	-435	24	330538797	4.10371	281	2.62065	52	154.986	-138.418	-54	-719	771	119.854	228.386	-0.93853	330538797	0.0985408	33000.7	673.495	62230	-1831.44	139.422	21.1578	0.731162	2.89972	3.10935	12.5086	0.517252	0.461715	0.981179	0.925446	-0.237659	0.907429	0.240494
1	7623216	0.673291	0.500108	5.71465	11.4268	9.84886	12.2066	11.7047	13.4164	271.583	7.69358	0.700342	289.585	1.06628	283	-486.6	-158.2	33034626	4.24486	207	2.33693	-88	105.248	-317.746	-306	-651	563	79.5414	341.658	-0.342585	33034626	0.0576983	15767.9	267.865	11860.7	-249.143	68.783	21.4014	0.524139	3.63335	3.20939	7.58504	0.334975	0.243379	0.966411	0.877224	-0.241327	0.92572	0.246328
1	7624185	0.782334	0.652867	19.6554	30.1063	30.6105	32.0156	35.3553	35.3695	9527.83	23.5532	0.744807	2918.12	0.306273	9570	-374.1	16	345409957	3.65663	205	3.22925	87	130.197	-107.418	-20	-622	709	94.2519	189.982	-1.19772	345409957	0.161208	24554.4	515.301	45667.7	-1549.18	110.038	12.5796	0.79118	2.069	2.70769	8.16738	0.598566	0.551238	0.986291	0.940415	-0.256151	0.90164	0.236233
1	7647994	0.814181	0.458977	15.1033	32.9065	31.0644	44.1475	50.774	57.4891	6264.04	26.7919	0.543218	3025.15	0.482939	6329	-488	-1	451757325	4.3889	316	2.48973	41	165.347	-185.391	-105	-800	841	129	267.168	-0.846578	451757325	0.0682359	37009	746.6	97086.9	-2523.91	175.055	12.8284	0.860223	2.32547	2.86269	7.20321	0.510175	0.453783	0.9895	0.940741	-0.269791	0.937064	0.328153
0	7667440	0.643294	0.534916	14.6679	27.421	30.4138	31.3847	23.8537	31.7805	4375.58	17.6398	0.668766	1934.49	0.442111	4406	-396	19	190048405	4.09293	237	2.91239	73	137.66	-127.311	-53	-670	743	102.928	207.687	-1.02559	190048405	0.0909619	26925.9	577.372	43715.8	-1402.96	111.102	25.4502	0.624234	3.36702	3.31812	13.8408	0.430358	0.365275	0.974993	0.909069	-0.128538	0.769882	0.305088
1	7671989	0.742394	0.546883	19.3834	35.4434	38.0789	38.4838	35.5106	40.7063	10209.8	26.313	0.589877	3858.35	0.377905	10257	-674	14	1429633788	4.85175	456	1.93203	47	224.106	-270.706	-216	-836	883	183.013	373.338	-0.504721	1429633788	0.0468355	66099.5	709.563	308536	-4926.45	367.393	28.416	0.85537	3.71349	3.44857	14.0525	0.409656	0.337576	0.979823	0.914136	-0.234555	0.936351	0.242699
0	7687665	0.684957	0.626817	14.2724	22.7696	21.2132	26.4008	22.3607	27.0924	3049.54	15.5962	0.679508	1496.62	0.49077	3079	-442	9	176678007	4.45731	269.5	2.59405	72	145.964	-166.743	-107	-780	852	111.689	239.545	-0.798496	176678007	0.0564525	29578.5	757.144	51388.7	-1369.68	127.419	26.9614	0.647523	3.64404	3.41561	13.3911	0.388984	0.315614	0.979831	0.913177	-0.145248	0.829241	0.29068
1	7748378	0.826691	0.672507	11.73	17.4422	21.4009	20.025	18.6815	21.4942	1949.58	14.4193	0.702114	1074.91	0.551353	1972	-449	11	121915793	4.3292	309.25	2.16078	58	157.058	-170.999	-115	-661	719	126.225	248.643	-0.668718	121915793	0.0698193	32582.6	520.773	50450.1	-1387.46	136.839	33.2336	0.606608	3.93053	3.49779	17.4328	0.395077	0.326887	0.968078	0.896122	-0.154317	0.833701	0.290691
0	7763472	0.706394	0.449195	11.7469	26.151	23.7065	29.0689	24.6982	29.8998	3624.5	18.4729	0.660426	1727.79	0.476698	3652	-440	7	232242617	4.47475	313	2.02901	96	153.886	-180.902	-134	-681	777	124.675	252.177	-0.539408	232242617	0.055638	30867.8	539.354	46005.3	-1146.28	141.072	23.3772	0.712775	3.43032	3.3219	11.1276	0.393954	0.319249	0.979095	0.91072	-0.164934	0.856451	0.292857
1	7836084	0.958844	0.8877	21.4773	24.1944	29.0689	28.3196	29.6816	30.0998	8254.67	23.1986	0.798145	2474.77	0.299803	8284	-319	27	223412567	3.72516	155	4.39577	141	112.659	-81.2022	-11	-691	832	73.513	164.223	-1.49918	223412567	0.133652	20375.4	697.817	40481.5	-1374.41	89.0556	12.6502	0.747049	2.08844	2.71851	8.17336	0.574698	0.530282	0.989771	0.947413	-0.236304	0.889934	0.3131
1	7846342	0.820461	0.768577	17.9671	23.3771	24.0208	27.0185	27.0185	28.178	5578.29	19.18	0.747942	2033.69	0.364572	5615	-423	11	276173541	3.92597	284.5	2.23836	131	149.774	-140.572	-48	-608	739	119.751	221.777	-0.837184	276173541	0.109272	29424.4	467.032	59231.7	-1838.57	150.89	10.1635	0.872248	2.00905	2.7045	5.99711	0.555967	0.50473	0.989992	0.943903	-0.282489	0.932803	0.308772
1	7873321	0.828018	0.816962	19.3391	23.672	29.1548	27.074	26.6833	31.1929	5887.29	19.6009	0.67751	2327.26	0.395303	5928	-389	25	230583358	3.9246	217.25	3.2572	105	136.185	-108.899	-22	-700	805	98.2896	197.224	-1.18983	230583358	0.115918	27038.3	660.454	48024.4	-1584.86	110.473	23.3922	0.647739	2.97261	3.1465	14.3586	0.488892	0.434676	0.980934	0.926197	-0.149086	0.798418	0.320073
1	7938266	0.657543	0.600498	16.2866	27.1218	23.0217	33.3766	29.2746	33.5112	4975.12	17.8338	0.682955	2063.61	0.414786	5009	-409	11	230963547	4.02615	247	2.72719	31	138.333	-138.82	-71	-648	679	105.277	214.732	-0.953817	230963547	0.0983116	26838.6	516.672	45948	-1439.08	118.008	16.7883	0.746983	2.64522	3.03716	9.63874	0.510032	0.451061	0.98054	0.92215	-0.217073	0.888067	0.261484
1	7949112	0.904186	0.838046	11.598	13.8393	16.1555	15	16.1245	17.8326	1359.96	12.5134	0.808668	734.059	0.539766	1376	-471	-17	108642158	4.51428	295.25	1.93557	13	147.67	-223.501	-199.5	-666	679	118.973	280.989	-0.368093	108642158	0.0488165	29002.2	428.488	44910.9	-888.583	142.029	19.1462	0.759377	3.25681	3.1983	8.15244	0.3863	0.306396	0.977441	0.903044	-0.226012	0.919618	0.28072
1	8020100	0.87319	0.687831	10.3962	15.1145	16.6433	17.2047	15.8114	18.9737	1374	13.1979	0.793893	752.859	0.547932	1401	-256	41	26952649	3.71784	127	5.2174	103	95.6777	-59.0257	-6	-599	702	58.9434	138.702	-1.64542	26952649	0.116389	15754.1	538.592	24869.6	-921.871	63.4376	13.2798	0.647793	2.38039	2.86228	7.50422	0.475567	0.415173	0.985603	0.930331	-0.165322	0.812852	0.377341
1	8046903	0.661979	0.621543	12.8297	20.6417	20.8087	20.6155	22.0227	24.779	2106.71	13.6644	0.644921	1232.29	0.584937	2139	-440.2	16	122799395	4.35201	288.5	2.37535	62	150.776	-162.213	-109	-708	770	117.955	239.603	-0.744106	122799395	0.0684933	31096.8	629.548	44175.9	-1248.86	124.316	31.3885	0.593932	3.84872	3.49891	16.2043	0.404792	0.334787	0.972817	0.902869	-0.145494	0.818033	0.258881
1	8055466	0.780748	0.6576	18.2954	27.8214	29.1204	29.0689	35.3412	35.3977	6977.96	21.7215	0.650064	2716.53	0.389301	7033	-629	19	974109049	4.80711	491	1.6493	62	227.094	-272.956	-244	-844	906	193.791	372.163	-0.278631	974109049	0.0473827	64000.7	702.311	228673	-2778.26	360.178	18.8833	0.89972	2.99291	3.17696	9.62383	0.432856	0.363161	0.987036	0.930365	-0.262471	0.95202	0.305435
1	8058874	0.916674	0.714488	13.4876	18.8773	21.8403	24.6982	22.8035	24.779	2890	17.3044	0.681683	1439.35	0.498046	2927	-429	13	165353497	4.37292	297	2.02194	121	148.629	-166.101	-116	-620	741	120.531	237.681	-0.571155	165353497	0.0617564	28902.8	436.565	40336.4	-1107.16	129.272	22.5187	0.701394	3.31256	3.29448	11.3001	0.408948	0.337206	0.97735	0.908942	-0.167266	0.85534	0.299784
1	8062065	0.651763	0.606437	17.5268	28.9013	32.0156	35.3553	25.02	35.8608	6427.17	18.8368	0.700834	2385.33	0.371133	6468	-478	-46	570050542	4.66023	245	2.60803	57	135.805	-247.22	-229	-794	851	100.819	296.874	-0.501837	570050542	0.0436516	27016.3	583.261	48353.3	-800.203	130.297	20.7301	0.72396	3.39329	3.28042	8.89664	0.362609	0.276725	0.984146	0.91682	-0.151259	0.848554	0.275926
1	8070283	0.822171	0.551647	17.2592	31.2866	33.1059	35.8469	34.0147	37.6032	9133.12	25.7229	0.680301	3105.96	0.340076	9189	-261	40	192410931	3.49104	116	6.25867	105	98.2163	-53.621	8	-701	806	55.2641	144.704	-1.94776	192410931	0.153092	18064.1	807.018	35760.9	-1215.21	69.4856	12.4561	0.690452	1.87927	2.54647	8.83248	0.598798	0.56218	0.990249	0.953103	-0.205652	0.845993	0.361928
0	8081733	0.678564	0.609044	6.5523	10.7583	11.7047	11.7047	9	12.083	354	7.30022	0.825993	292.984	0.827638	365	-494	-26.4	33588187	4.57048	315	2.15631	14	153.324	-244.693	-220	-717	731	120.586	303.352	-0.414622	33588187	0.048617	32147.7	485.571	68068.4	-1423.64	157.458	30.6827	0.669986	4.23098	3.49882	12.3413	0.329077	0.244379	0.9691	0.885294	-0.28492	0.957135	0.237973
0	8112747	0.609602	0.583062	25.297	43.3864	52.3546	40.4969	41.2311	52.5071	17125.2	26.4485	0.556419	5774.4	0.337186	17233	-294	41	401163381	3.44618	82	5.76042	377	104.753	-53.8066	6	-710	1087	54.1283	152.574	-1.89146	401163381	0.170541	20383.6	804.049	44929	-1506.5	80.9842	15.0589	0.682536	2.10383	2.65175	10.5499	0.567309	0.528564	0.993063	0.959262	-0.16904	0.797379	0.389098
1	8120012	0.874184	0.817262	25.1477	30.7707	35.4683	40.8167	36.7696	41.1218	14347.9	26.8992	0.687106	4155.77	0.289644	14403	-357	33	456322985	3.47988	166	4.03793	75	127.844	-78.8764	9	-688	763	84.6776	177.996	-1.48357	456322985	0.171044	25461	718.959	52496.4	-1754.27	101.163	16.7336	0.71142	2.2676	2.74641	11.5157	0.576097	0.537132	0.985434	0.941571	-0.19084	0.827012	0.337207
1	8121731	0.9134	0.705139	14.3228	20.3121	24.6982	26.9258	22.4722	26.9444	3552.12	18.5531	0.719094	1565.63	0.44076	3584	-457	10	222191732	4.35884	293.5	2.54185	56	156.643	-168.335	-106.5	-800	856	122.42	248.989	-0.82341	222191732	0.0704003	33658.8	764.815	68295	-1783.57	146.434	31.1471	0.646807	3.78728	3.47194	16.5211	0.405458	0.337113	0.977141	0.911298	-0.148242	0.827942	0.283188
1	8159691	0.771627	0.672688	15.2635	22.6903	25.4951	23.3238	25.632	27.1477	3998.29	17.5084	0.702988	1732.95	0.433422	4031	-447	-21	285067241	4.47964	277	2.03149	36	139.328	-211.603	-184	-651	687	110.886	265.93	-0.43882	285067241	0.0496034	25942.8	436.321	32068.6	-716.641	118.226	20.2673	0.704947	3.36712	3.27359	8.65159	0.370224	0.28742	0.977768	0.902988	-0.147819	0.834686	0.281992
1	8171701	0.765462	0.417707	12.2238	29.2641	37.3631	32.7567	35.9026	37.7624	4715.5	22.4005	0.582762	2333.52	0.494862	4767	-862	-1	1600611610	4.98293	704	1.4028	58	312.799	-469.763	-554	-918	976	278.518	579.456	0.215862	1600611610	0.0386693	115092	543.393	677291	2277.65	692.476	33.2182	0.908099	3.926	3.49174	16.7733	0.384671	0.31176	0.981084	0.918066	-0.264488	0.958962	0.282817
1	8210599	0.751256	0.690723	9.1419	13.2353	12.2066	13.6015	14.7648	15.5563	828.875	9.94306	0.828437	515.091	0.621434	841	-457	6	54001640	4.42648	281	2.60711	62	154.616	-175.596	-109	-740	802	118.631	253.399	-0.840659	54001640	0.0614254	33377.4	654.57	60617.2	-1663.76	136.276	31.9728	0.610676	3.98908	3.49936	15.547	0.377668	0.304022	0.973665	0.901564	-0.200624	0.893373	0.270353
1	8210756	0.89121	0.631456	15.1818	24.0425	25.5539	29.8329	26.4764	30.0333	4622.29	21.4269	0.68555	1957.41	0.423473	4653	-402	27	206582561	4.19944	243	2.95115	97	141.065	-126.331	-52	-778	875	104.925	210.708	-1.02566	206582561	0.0795693	28438.1	844.148	53354.1	-1609.42	122.304	21.3199	0.700283	3.05752	3.19419	11.7234	0.439199	0.37402	0.984839	0.928117	-0.15933	0.832515	0.32736
0	8217939	0.801291	0.563804	14.7469	26.1561	32.6497	30.0832	28.0179	34.8999	4518.33	20.9587	0.588804	2244.74	0.496806	4577	-415	50	215345241	4.25687	286	2.51559	112	156.689	-117.184	-31	-698	810	121.422	216.909	-0.890782	215345241	0.078703	33317.3	663.569	67110.9	-1949.72	149.697	19.6838	0.765072	2.88192	3.11343	11.1288	0.465097	0.405304	0.983467	0.926847	-0.194941	0.879856	0.332646
1	8240317	0.784179	0.637206	13.3457	20.9441	25.4951	21.6333	22.6716	25.4951	2884.38	16.4239	0.6421	1526.1	0.529091	2918	-421.3	7	166748922	4.40056	284.75	2.11366	63	143.032	-172.912	-130	-639	702	114.386	239.05	-0.568809	166748922	0.0576747	27246.5	458.075	36795.8	-967.964	122.328	24.7288	0.661792	3.56564	3.38377	11.7087	0.382369	0.305777	0.973632	0.899559	-0.139543	0.816013	0.284063
0	8243756	0.701726	0.655956	14.7037	22.4158	26.6833	28.6356	20.6155	28.9137	3312.25	15.7297	0.694187	1547.95	0.46734	3339	-412	22	148144897	4.00625	230.5	3.06812	130	143.838	-121.681	-31	-710	840	105.354	210.637	-1.13217	148144897	0.102945	29561.8	693.283	52668.9	-1690.47	116.564	25.7321	0.634139	3.22359	3.22714	15.0564	0.453695	0.39482	0.981123	0.924012	-0.145816	0.792599	0.331115
1	8272720	0.801824	0.72344	12.7662	17.6465	20.2485	17.4929	19.9249	20.5426	2143.25	14.1494	0.736751	1091.13	0.509103	2165	-442.6	0	131747138	4.39998	283	2.22612	44	144.443	-180.929	-134	-659	703	113.656	246.684	-0.643524	131747138	0.0572162	28117.8	494.288	36682.3	-1006.29	117.488	26.1441	0.630954	3.60879	3.40343	12.8368	0.392454	0.318796	0.972322	0.899141	-0.150472	0.832423	0.281548
0	8292991	0.913161	0.627293	9.13408	14.5611	17.2627	17.72	16.4012	18.2757	1159.21	13.2966	0.717129	744.151	0.641948	1185	-421.6	-3	67299226	4.39073	256	2.25806	58	136.643	-177.472	-130	-614	672	106.601	238.312	-0.633187	67299226	0.0565344	25296.4	405.871	30745.3	-851.142	107.891	28.7918	0.577556	3.87595	3.47144	13.3868	0.360554	0.281039	0.967776	0.889009	-0.145669	0.828681	0.272693
1	8295445	0.502601	0.399629	13.9501	34.9076	28.1603	26	42.4264	44.9889	4636.42	17.5446	0.53248	2525.24	0.544653	4685	-447	19	298194730	4.4764	311	2.16736	62	156.326	-175.885	-134	-717	779	125.185	252.287	-0.594971	298194730	0.0572279	32713.2	606.462	53476.2	-1312.72	145.594	26.5247	0.68814	3.5856	3.40218	13.3594	0.406331	0.335879	0.976573	0.90796	-0.162566	0.852418	0.27859
0	8306890	0.719801	0.522972	9.49004	18.1464	19.7231	17.2047	18.0278	22.3607	1335.08	13.0618	0.661633	886.215	0.66379	1352	-617.9	-50.1	198361731	4.91659	335.5	2.04283	27	173.785	-323.868	-319	-886	913	134.712	383.037	-0.218478	198361731	0.0351485	41827	657.479	106285	-1314.35	220.34	42.516	0.676073	4.99178	3.75525	16.8558	0.287321	0.19676	0.97326	0.891564	-0.166905	0.889087	0.200874
1	8321101	0.921894	0.746415	21.9233	29.3714	43.0465	33.3017	46.5188	50.9313	9168.5	27.0773	0.505833	4188.03	0.456784	9247	-594	12	1128451028	4.8168	401	2.74889	58	203.963	-250.877	-206	-1018	1076	157.291	349.334	-0.745226	1128451028	0.0527295	59095.1	1135.22	370869	-5955.97	338.651	37.336	0.801724	4.148	3.61601	19.6897	0.39495	0.323602	0.982346	0.920913	-0.19033	0.905091	0.241236
1	8329040	0.626205	0.574376	16.4175	28.5832	24.2074	27.0185	32.0156	32.28	5504.75	17.899	0.706416	2134.27	0.387714	5552	-365.9	26	190876390	3.80264	195	3.56594	85	128.584	-98.0281	-13	-633	718	89.4107	185.418	-1.29844	190876390	0.128671	24770.2	575.151	49244.7	-1637.14	109.329	16.0342	0.741797	2.38606	2.87542	10.2222	0.537893	0.489587	0.984046	0.934116	-0.201854	0.862939	0.329053
0	8368297	0.473269	0.40746	18.7692	46.0639	34.2053	47.5395	45.1774	62.442	9836.79	21.8006	0.47159	4707.84	0.478595	9939	-426	35	496173961	4.17225	288	2.5015	162	157.919	-128.468	-34	-820	982	123.156	223.432	-0.899204	496173961	0.0899717	33417.9	910.307	62948.8	-1892.37	145.471	25.2503	0.702403	3.19065	3.23535	14.8082	0.455585	0.396036	0.985511	0.932687	-0.153716	0.818822	0.324933
0	8368368	0.696971	0.547924	16.4378	30.0001	32.6497	30.4631	28.8444	36.8917	6190.08	20.9092	0.619205	2632.98	0.425354	6233	-416	22	313328243	4.2523	270	2.49351	85	149.165	-141.964	-67	-643	728	116.275	224.208	-0.846199	313328243	0.0770501	30115.6	514.746	49785	-1477.93	129.943	23.4931	0.690264	3.28132	3.27481	12.3701	0.423685	0.35669	0.976663	0.910533	-0.157277	0.830086	0.313762
0	8386843	0.761136	0.663329	25.7687	38.8476	39.2173	47.5079	42.0476	47.7703	20098.8	29.5683	0.713645	5009.36	0.249237	20168	-351	42	656260055	3.95617	210	3.14809	151	129.86	-90.5824	-9	-705	856	94.4061	180.388	-1.14029	656260055	0.10266	24334.5	734.964	48528.9	-1601.92	117.699	12.1087	0.811633	2.23914	2.80665	6.971	0.494829	0.437661	0.991201	0.945486	-0.200724	0.874098	0.378533
0	8401004	0.734749	0.685795	14.442	21.0588	20.6155	20.6155	22.0227	27.8747	2918.46	15.473	0.730098	1352.71	0.463502	2943	-428	12	163765076	4.36245	293.5	2.03104	79	147.973	-164.179	-114	-620	699	119.167	235.893	-0.591125	163765076	0.0612862	28690.7	431.16	43792.5	-1179.9	133.755	24.6498	0.687261	3.55038	3.36477	11.6971	0.385733	0.310372	0.973635	0.900051	-0.14631	0.825108	0.288817
0	8403436	0.902324	0.593046	14.8763	25.0846	30.0167	28.1603	27.1662	30.7896	5760.79	22.6345	0.764189	2033.63	0.353012	5789	-336	20	188961765	3.96775	213	2.82267	71	120.806	-110.651	-47	-554	625	91.2406	180.67	-0.966866	188961765	0.0959906	20397.9	412.711	35374.5	-1172.62	105.623	8.72715	0.845962	1.94899	2.6649	4.83265	0.524455	0.468576	0.987941	0.935499	-0.240286	0.909507	0.359065
1	8409646	0.788922	0.720491	16.6675	23.1335	22.8035	26.4764	27.5136	27.9285	4899.04	18.2505	0.771784	1807.43	0.368936	4927	-407.4	29	217529578	4.03498	252.5	2.72338	89	146.093	-120.522	-33	-655	744	110.453	210.12	-1.00158	217529578	0.102329	29625.1	599.081	54981.9	-1726.68	126.938	21.0305	0.711175	2.92876	3.12488	12.2578	0.475631	0.418523	0.980341	0.9223	-0.177392	0.845966	0.324986
1	8413654	0.941576	0.869225	14.0162	16.1249	20.8087	19.4165	20.0998	22.1133	2126.71	15.1828	0.644304	1241.27	0.583657	2167	-459.4	23	148553501	4.54439	337	1.79657	137	164.646	-184.503	-152	-632	769	136.103	261.826	-0.383408	148553501	0.051981	34511.4	465.279	51053	-1187.79	153.668	32.6411	0.64695	4.11501	3.5635	15.3789	0.353997	0.274217	0.971593	0.895619	-0.145645	0.837243	0.258342
1	8442038	0.67709	0.564662	14.44	25.5728	28.7924	29.1548	20.0998	30.1496	4152.17	17.3151	0.737721	1693.46	0.40785	4184	-338	-23	162969770	4.17381	153	3.23958	93	95.5679	-156.442	-131	-567	660	65.8446	197.359	-0.832926	162969770	0.0657361	14476.7	337.323	13923	-406.12	63.1514	11.6989	0.684306	2.45051	2.88468	5.53782	0.437702	0.364957	0.985052	0.922203	-0.153739	0.824707	0.351016
1	8443780	0.701557	0.628058	15.1758	24.1631	25.2982	23.0868	29.7321	30.6757	3979.79	16.9518	0.678782	1789.21	0.449573	4013	-441	-7	284217526	4.52139	286	1.9816	54	141.902	-209.554	-191	-672	726	113.601	266.128	-0.335638	284217526	0.0478166	26911.3	437.764	35609.9	-570.507	131.674	18.3131	0.754389	3.05742	3.18566	8.75623	0.401273	0.323971	0.981375	0.914148	-0.180303	0.882948	0.307236
0	8449084	0.703108	0.497831	15.2824	30.6979	33.4215	29.2062	26.4008	35.3412	5575.75	21.5839	0.586821	2591.28	0.464741	5613	-432	4	358655307	4.47326	301	1.87307	76	145.132	-190.589	-169	-668	744	118.116	252.779	-0.34957	358655307	0.0511208	27573	464.615	37077.4	-665.392	136.12	19.9914	0.742764	3.2427	3.24965	9.2107	0.389449	0.311197	0.980773	0.911947	-0.165378	0.862857	0.297243
1	8453944	0.783438	0.634156	19.3401	30.4974	34.9857	28.4429	31.241	36.524	9587.75	23.8928	0.730679	2987	0.311543	9638	-341	29	285746062	3.62632	168	3.97005	68	120.648	-83.9303	-3	-649	717	80.9801	172.186	-1.42978	285746062	0.147766	22603.6	599.632	42228.1	-1458.94	92.7374	16.6341	0.691696	2.41266	2.86944	10.6929	0.533154	0.486386	0.982496	0.931743	-0.160245	0.797097	0.350917
1	8474897	0.91616	0.853209	24.4311	28.6344	34.8281	35.8469	33.0151	37.6563	12235.2	26.2337	0.685152	3747.76	0.306309	12278	-395	20	470532732	3.62445	204	3.36349	63	136.717	-104.432	-9	-694	757	96.3253	195.763	-1.28527	470532732	0.162621	27417.2	670.697	55091.8	-1836.43	114.472	17.0771	0.736345	2.38255	2.83942	11.2961	0.557094	0.513542	0.984106	0.936707	-0.192936	0.841225	0.325431
1	8486702	0.901588	0.851587	8.99948	10.5679	12.6491	12.1655	12.083	13.0384	611.417	9.52788	0.838718	415.361	0.679343	624	-464.7	-10	44955132	4.47018	305	1.97872	34	149.105	-206.109	-177.5	-635	669	120.21	268.409	-0.442125	44955132	0.0535626	29562.6	421.586	36295.2	-845.024	123.354	34.5342	0.560169	4.32866	3.58117	15.3918	0.348432	0.269012	0.961544	0.878025	-0.195454	0.893788	0.2363
1	8498807	0.72659	0.447703	8.28599	18.5078	21.8403	21.587	16.1245	21.9317	1342.25	13.4476	0.732524	803.312	0.598482	1358	-369.3	-2	63543559	4.28946	233	2.11409	66	119.196	-165.87	-140.5	-538	604	93.7787	216.315	-0.466787	63543559	0.0567509	19279.3	301.268	22038.6	-574.46	97.2387	13.4438	0.755857	2.71025	2.97555	5.83214	0.411564	0.333715	0.980104	0.908729	-0.190013	0.87998	0.325899
1	8514030	0.829587	0.752594	12.3053	16.3505	21.2132	20.3961	18.3848	21.4243	1823.88	13.5641	0.76026	949.552	0.520624	1847	-463.4	-4	147892759	4.51249	307	1.80995	32	148.217	-226.215	-223	-643	675	121.427	282.97	-0.187566	147892759	0.0475654	28898.7	387.767	37217.6	-482.711	138.098	21.8087	0.725228	3.46761	3.31884	9.45826	0.372321	0.290744	0.974652	0.897845	-0.180346	0.882325	0.272725
1	8565769	0.707322	0.386417	9.12495	23.6143	25.6125	27.0185	20.3961	27.4773	2303.54	16.7029	0.636013	1326.22	0.575731	2330	-469	13.1	180523717	4.50593	352	1.66966	77	165.963	-207.518	-187	-617	694	139.97	278.349	-0.25705	180523717	0.0522739	34414.3	371.154	52347.3	-771.095	171.583	19.7943	0.791488	3.21125	3.23021	9.05273	0.398877	0.321687	0.978447	0.907762	-0.204306	0.904487	0.287346
1	8569208	0.761792	0.729779	18.9761	26.0025	26.4764	29.0689	31.9061	34.5398	6256.54	19.8085	0.698085	2352.15	0.375951	6292	-426	17	330958945	4.32831	269	2.49174	75	147.184	-151.617	-83	-724	799	113.971	229.347	-0.832468	330958945	0.066521	29612.2	635.629	53333.3	-1544.02	133.698	19.779	0.738908	3.00947	3.17691	10.5308	0.43401	0.366871	0.9833	0.923164	-0.173243	0.858823	0.325377
1	8639025	0.974492	0.790527	20.4913	25.9211	31.8904	31.4006	31.0644	36.7015	9239.62	25.2599	0.719518	2959.46	0.3203	9274	-366	36	318081551	3.74762	187.75	3.88765	85	131.66	-87.618	0	-668	753	88.8275	185.198	-1.40717	318081551	0.135493	26621.3	650.015	52452.6	-1719.82	105.009	21.3877	0.656999	2.78019	3.02652	13.5249	0.499428	0.448984	0.980467	0.926966	-0.14885	0.784719	0.354494
1	8677673	0.853394	0.729018	8.87779	12.1777	16.2788	13.4164	12.53	16.5529	696.208	10.3924	0.744217	510.439	0.733171	711	-457	10	50410868	4.51636	317.5	2.16347	77	156.249	-194.622	-163	-666	743	124.303	266.273	-0.532683	50410868	0.0551728	33023.8	488.159	44554.4	-1038.7	131.285	42.0643	0.510711	4.65862	3.72089	19.8838	0.349626	0.272235	0.962213	0.881816	-0.193105	0.894567	0.224053
1	8678386	0.925275	0.629816	14.7312	23.3896	27.5862	24.6982	26.6833	28.7054	5051.96	21.6418	0.736978	1931.98	0.382422	5081	-376	27	193961442	4.07374	217	3.15783	73	131.048	-114.556	-45	-694	767	95.273	195.381	-1.10332	193961442	0.0887927	25050.8	640.886	41517.9	-1327.72	107.242	19.9859	0.682457	2.91586	3.14989	11.3265	0.463057	0.401666	0.981202	0.922023	-0.165544	0.836525	0.319919
1	8706235	0.93319	0.768546	19.9765	25.9925	31.7805	33.1059	33.4215	34.1467	8417.92	24.256	0.713856	2803.35	0.333021	8451	-343	34	260731096	3.85373	187	3.76828	80	123.069	-88.3245	-12	-696	776	85.0312	175.648	-1.32637	260731096	0.113108	23050.9	683.523	49065	-1591.31	106.57	16.4539	0.73034	2.50908	2.94408	10.0349	0.505855	0.453229	0.985403	0.934129	-0.178093	0.841794	0.349906
1	8727491	0.748753	0.714171	9.88263	13.8379	13.6015	16.4924	17.72	17.72	833.917	10.3612	0.677777	632.139	0.758036	850	-444	0	58433126	4.52666	284.75	2.06502	46	144.654	-201.315	-179.5	-608	654	114.906	262.192	-0.439134	58433126	0.0479502	28217	379.47	34081.4	-739.522	116.818	39.0588	0.497972	4.6728	3.69415	16.7292	0.320763	0.237768	0.954239	0.865747	-0.150103	0.846547	0.229499
0	8796434	0.760092	0.742076	24.1338	32.522	37.3631	36.4005	30.5941	37.5899	13716.2	24.7197	0.782685	3540.41	0.258119	13759	-322	60	391406839	4.06982	194	3.47718	209	123.995	-72.1728	-3	-680	889	87.0734	168.663	-1.19781	391406839	0.0900287	23238.4	719.655	46355.7	-1492.02	110.917	11.7421	0.80681	2.10661	2.7319	7.20481	0.517185	0.465108	0.991989	0.950057	-0.223317	0.901089	0.390115
1	8797255	0.879054	0.696798	20.3691	29.2325	34.9285	32.7567	33.9706	35.1852	10461.3	25.6969	0.748073	3092.17	0.295582	10505	-353	24	340285654	3.89255	163	4.27011	87	119.702	-97.3314	-26	-882	969	78.6149	179.98	-1.45187	340285654	0.106967	22919.3	1137.91	52797.3	-1632.45	99.5405	16.5723	0.711688	2.60329	2.98761	9.65685	0.469844	0.409549	0.990297	0.943358	-0.151372	0.802659	0.362691
1	8817316	0.908982	0.808265	20.667	25.5696	31.4006	34.8281	28.6356	35.8329	7965.21	23.2424	0.679866	2837	0.356174	8024	-365	40	270515723	3.73383	175	4.03708	313	131.433	-81.8653	6	-831	1144	87.5857	183.612	-1.44652	270515723	0.137416	27011.4	1062.32	61754.9	-1954.96	113.028	18.8839	0.710561	2.54185	2.92424	12.3205	0.529397	0.482739	0.991943	0.952925	-0.176402	0.828022	0.346216
1	8824492	0.927091	0.922601	18.1143	19.6339	23.8537	24.2074	22.4722	26.9258	4527.92	18.2024	0.800589	1653.26	0.365125	4554	-453.7	18	284013207	4.37198	291	2.93717	80	161.252	-159.99	-83.5	-866	946	121.939	249.731	-0.97893	284013207	0.0736504	36769	960.265	110678	-2733.07	172.257	20.1152	0.786862	2.98573	3.1692	10.9146	0.457616	0.394431	0.987579	0.934218	-0.217396	0.90511	0.302209
1	8826596	0.946562	0.917386	15.8146	17.2387	21.095	20.8806	21.2132	21.7486	3051.67	16.3175	0.785821	1294.75	0.424276	3076	-459.5	14	240811308	4.71754	312	2.4611	75	159.053	-208.555	-187	-832	907	124.731	279.798	-0.503107	240811308	0.0427216	34791.9	777.506	109402	-1882.1	195.307	21.7241	0.799884	3.38318	3.3041	10.0003	0.380286	0.300324	0.985867	0.923269	-0.205986	0.916874	0.284833
1	8841398	0.911295	0.79357	12.396	15.6206	18.0278	18.3576	17.8885	19.2354	1895.29	14.2349	0.80397	921.216	0.486055	1914	-390.7	21	78935482	4.09933	228	3.04841	99	136.232	-120.427	-42	-753	852	99.3881	203.079	-1.08027	78935482	0.0907715	26738.4	798.231	46161.5	-1482.51	111.392	22.1624	0.664552	3.03464	3.18401	12.7274	0.461864	0.401397	0.983478	0.927459	-0.17532	0.847702	0.317717
1	8864566	0.532085	0.30522	12.0367	39.4361	27.074	36.4005	28.8444	38.1838	5261.17	20.9833	0.577533	2532.96	0.481445	5303	-540	-21	557732738	4.83197	309	2.90759	57	169.113	-251.202	-209	-882	939	125.167	324.304	-0.783072	557732738	0.0406274	42070.8	796.637	151169	-2830.55	207.898	37.282	0.693692	4.57652	3.67804	15.7129	0.316295	0.230359	0.977422	0.902042	-0.133951	0.831226	0.227527
0	8866919	0.870564	0.575142	7.1697	12.466	11.7047	13.9284	13.9284	14.1774	657.75	10.8524	0.806002	453.79	0.689913	671	-477	-62	54719700	4.4152	234	2.20608	0	126.899	-243.383	-217	-613	613	97.2305	285.569	-0.48768	54719700	0.0513125	22314.2	303.85	22553.2	-548.07	94.0609	28.7346	0.526841	4.13968	3.44603	10.7795	0.319191	0.228996	0.962339	0.872792	-0.168791	0.867148	0.230246
0	8882501	0.862177	0.783975	14.6984	18.7486	21.3776	22.4722	19.2354	22.561	3138.17	16.1646	0.827249	1253.04	0.399291	3159	-252.4	52	61643489	3.66303	129	5.14955	115	100.971	-47.3862	13	-593	708	62.067	139.691	-1.66301	61643489	0.130904	17268.2	563.688	26821.8	-985.692	66.2005	14.9154	0.627276	2.33596	2.84405	9.36027	0.512961	0.461899	0.984272	0.932943	-0.1464	0.777638	0.375712
0	8889180	0.960011	0.790163	12.922	16.3536	19.2354	19.2094	21.0238	21.0476	2189.71	15.6996	0.771047	1057.61	0.482993	2211	-397	20	98373857	4.14956	251	2.6057	76	140.149	-132.01	-61	-664	740	107.693	210.933	-0.901783	98373857	0.0845125	27066.2	569.488	45825.7	-1426.66	121.534	19.395	0.720969	2.96405	3.15233	10.3535	0.449311	0.384909	0.981532	0.920215	-0.187527	0.864201	0.314633
0	8899315	0.77779	0.659378	8.79529	13.3388	13.0384	14.1421	17	17.0294	758.417	10.3748	0.75123	535.365	0.705898	774	-451.7	-30.3	62915379	4.49722	272.75	1.86295	26	136.105	-237.818	-237.5	-588	614	108.738	285.107	-0.148281	62915379	0.046555	24728.7	285.422	30181.4	-343.297	124.543	20.9722	0.710393	3.54111	3.27697	8.11472	0.346705	0.258663	0.971675	0.888025	-0.196265	0.90314	0.262499
0	8904203	0.654937	0.58432	12.6219	21.6011	21.095	20.2485	30	30.0666	2164.79	14.1473	0.606384	1334.59	0.616497	2203	-487	22	153837747	4.46188	277	3.50745	105	172.015	-161.186	-71	-908	1013	124.573	264.256	-1.17342	153837747	0.0715273	43850.1	1090.85	190006	-4193.63	197.168	36.3743	0.686223	4.06055	3.55738	19.4918	0.390732	0.321254	0.981225	0.919414	-0.166395	0.85953	0.282493
1	8912197	0.860022	0.777536	14.8365	19.0814	19.7231	21.3776	22.4722	23.3452	3228.21	16.4105	0.775577	1361.97	0.421896	3254	-415	6	138717128	3.86795	200	3.39508	52	134.824	-124.611	-37	-657	709	94.4095	206.47	-1.26406	138717128	0.118051	27101.8	585.259	53162.2	-1748.07	109.172	20.7281	0.676313	2.82997	3.06773	12.5875	0.483193	0.428368	0.979675	0.923	-0.160868	0.810609	0.345576
0	8929429	0.67347	0.501189	10.2238	20.3991	18.4391	22.3607	20.6155	23.3666	1300.33	13.7382	0.580459	992.543	0.763299	1325	-499	16	105948276	4.63971	347	2.19835	258	173.456	-199.171	-155	-800	1058	138.777	282.774	-0.569517	105948276	0.0520231	40291.7	720.512	76250.8	-1633.09	170.52	45.795	0.573753	4.80508	3.74734	22.2437	0.344439	0.270819	0.977368	0.907603	-0.175087	0.881684	0.257097
0	9003393	0.701011	0.550848	17.2677	31.3476	32.5576	33.4215	26.9072	37.7757	7756.08	21.975	0.705614	2685.42	0.346234	7804	-641.4	40	855366275	4.47567	307.25	4.15327	277	220.628	-175.199	-36	-994	1271	142.444	331.068	-1.47713	855366275	0.0794682	78911.4	1241.13	1.04863e+06	-16858.1	496.344	43.4237	0.839979	3.98162	3.48808	26.9313	0.431728	0.37208	0.985529	0.935842	-0.199652	0.899426	0.312565
0	9021669	0.578975	0.476509	12.7449	26.7464	19.7231	27.4591	26.6833	29.1376	3296.29	15.4855	0.681198	1572.39	0.477019	3326	-380.5	13	136706613	4.04484	224	3.15715	91	131.106	-127.638	-59	-768	859	97.1941	202.737	-1.07322	136706613	0.0945202	24810.9	777.568	37723	-1222.53	100.328	26.3263	0.580571	3.32672	3.30516	15.0119	0.449954	0.388487	0.980673	0.921493	-0.137786	0.785341	0.297873
0	9027011	0.839596	0.585114	20.5493	35.1201	42.4264	36.6742	44.2945	46.594	11611.8	29.4867	0.515086	4814.33	0.414608	11707	-413	49	528248598	4.3639	249	2.88945	194	150.017	-113.092	-31	-743	937	109.498	212.42	-1.02472	528248598	0.0694453	32332.6	769.165	66263.3	-1939.45	135.454	28.25	0.652314	3.53825	3.36559	15.3794	0.398012	0.325369	0.982303	0.922067	-0.122757	0.772174	0.310407
0	9059791	0.564051	0.452661	19.9529	44.0791	34.8281	51.8652	39.3192	54.3507	13661.8	24.8629	0.508829	5431.47	0.397567	13751	-417	32	621796105	4.04701	254	2.83387	122	150.221	-117.618	-19	-730	852	112.552	212.646	-1.05558	621796105	0.10258	31384.4	760.261	61747	-1939.66	131.207	22.8961	0.699946	2.97174	3.14232	13.859	0.473425	0.416896	0.983233	0.929453	-0.148408	0.803331	0.337889
1	9135763	0.89952	0.730372	11.8433	16.2154	18.0278	18.6815	19.2354	19.9499	1788.71	14.5861	0.732084	973.381	0.544181	1809	-463	-1	130708593	4.60838	286	2.54836	79	150.143	-201.933	-168	-841	920	116.657	268.802	-0.625257	130708593	0.0479004	31477.6	781.57	63606.9	-1345.39	141.739	45.9512	0.510793	5.04054	3.80799	20.0545	0.304454	0.220172	0.971369	0.891784	-0.116902	0.791502	0.220896
0	9210293	0.655237	0.454071	7.58329	16.7007	13.8924	18.7883	17.0294	19.0263	858.667	10.9429	0.724133	603.322	0.702626	874	-613.1	12	98600075	4.79882	366	2.71015	68	202.48	-232.068	-160.5	-866	934	151.793	335.879	-0.872471	98600075	0.0474763	58959.4	826.96	279004	-5396.85	292.222	43.9486	0.735012	4.79467	3.70538	19.5424	0.335158	0.257491	0.972574	0.897195	-0.250042	0.945673	0.240534
0	9215034	0.667684	0.596376	7.51019	12.593	14.5602	14.8661	11.1803	16.4012	514.583	8.40818	0.780389	397.933	0.773312	528	-452.3	15.3	33201464	4.45661	296.5	2.14861	74	156.731	-174.133	-118	-617	691	124.513	250.762	-0.616621	33201464	0.0572199	32559.4	434.07	47236.8	-1289.75	131.675	36.6822	0.559281	4.34275	3.60133	17.49	0.354642	0.278445	0.959967	0.878886	-0.216871	0.912994	0.258362
0	9251401	0.806576	0.605417	14.8725	24.5657	28.6356	28.6356	26.0768	29.95	4501.5	19.8141	0.641162	2056.31	0.456805	4542	-410	31	208142600	4.22103	248.75	2.88043	121	147.129	-123.769	-37	-662	783	109.739	214.071	-1.02073	208142600	0.0834675	30507.4	594.714	53193.2	-1639.99	122.047	26.7735	0.636397	3.38639	3.31101	15.033	0.42694	0.36178	0.97693	0.913846	-0.139123	0.79642	0.319449
0	9258715	0.793164	0.687497	22.1968	32.2865	32.2025	37.6431	33.2866	38.5357	12441	25.6085	0.730158	3556.08	0.285835	12500	-375	40	453278760	3.95161	208	3.41305	103	135.768	-94.6126	-9	-742	845	95.6473	190.427	-1.24634	453278760	0.107538	27310.7	795.734	53292.7	-1724.19	115.618	17.224	0.737453	2.49517	2.92358	10.875	0.515326	0.465328	0.987165	0.93974	-0.19552	0.864592	0.355616
0	9362244	0.946916	0.816081	20.5814	25.2198	30.0832	28.6007	30.6105	30.7896	8709.25	23.881	0.734588	2786.72	0.319973	8764	-510	15	888389559	4.72328	353	3.94556	99	193.318	-211.235	-143	-1009	1108	141.783	318.383	-1.15668	888389559	0.0552728	56747.7	1216.29	514450	-8384.21	327.212	43.0024	0.768394	4.21015	3.62038	24.6354	0.405155	0.337051	0.981228	0.922574	-0.180096	0.887939	0.25646
0	9399068	0.830165	0.700458	11.471	16.3764	17.8045	17.4929	18.4391	19.3907	1773.46	13.5951	0.820917	863.109	0.486681	1796	-405.5	8.5	81540710	3.87499	221.75	3.28173	49	140.918	-128.253	-34.5	-664	713	101.961	213.076	-1.1994	81540710	0.11919	28952.5	585.376	48442.6	-1580.37	106.869	29.0728	0.566114	3.35876	3.25053	17.5772	0.470094	0.416389	0.970713	0.909098	-0.166217	0.81586	0.318644
1	9406531	0.712905	0.615936	16.4052	26.6346	29.4109	29.1548	22.8473	32.1714	5581.88	18.988	0.719376	2115.35	0.378967	5622	-390	14	246628174	4.00682	250.75	2.69012	62	139.34	-131.702	-51	-666	728	107.653	209.448	-0.941337	246628174	0.100768	26523.1	566.931	39355.8	-1277.27	114.437	22.6537	0.667009	3.06601	3.19363	13.0367	0.459158	0.399762	0.977765	0.916771	-0.150886	0.8096	0.327144
0	9420851	0.929169	0.505032	9.7167	19.2398	20.2237	20.2237	21.9545	22.3159	2268.46	17.877	0.760881	1097.29	0.483716	2289	-357.2	1	85645445	4.1793	170	4.11916	114	114.135	-127.9	-79	-725	839	74.6613	193.432	-1.28516	85645445	0.0766874	21057.7	657.461	34316.5	-1083.94	88.7252	16.6527	0.673849	2.68319	2.97988	8.85609	0.46243	0.400509	0.986668	0.932603	-0.207639	0.876317	0.348663
0	9464619	0.921042	0.607374	12.2969	20.246	21.4709	21.095	26.0768	28.0891	2953.67	18.6474	0.723084	1376.8	0.466131	2977	-409.4	61	150236930	4.71617	278	2.57942	292	154.071	-129.59	-82	-767	1059	115.682	224.646	-0.631038	150236930	0.0470668	33672.3	788.553	74893.2	-1485.89	164.477	22.1455	0.760845	3.3097	3.28987	10.9152	0.392444	0.315542	0.98868	0.932918	-0.198483	0.909294	0.300577
1	9499360	0.485766	0.443566	11.5979	26.1469	22.561	18.2483	27.8568	27.8927	2586.38	12.7013	0.746618	1220.43	0.471869	2607	-161	41	27956472	3.31219	72	8.89665	88	66.8889	-33.2674	0	-650	738	34.7613	103.555	-2.29495	27956472	0.147259	9616.9	664.601	11518.7	-476.766	35.5498	7.74231	0.633778	1.64747	2.39606	4.97772	0.562989	0.521777	0.992074	0.951979	-0.177552	0.803315	0.439051
0	9519612	0.614069	0.373693	5.41574	14.4925	14.5602	13.0384	14.3178	16.8819	331.292	8.89939	0.616679	375.462	1.13333	347	-515.4	-122	41832248	4.47451	220	2.27442	-16	119.221	-316.196	-323	-665	649	89.4428	347.209	-0.0362811	41832248	0.0491408	20574.1	282.998	18370.5	-196.361	85.3856	39.8317	0.365853	5.02294	3.65669	13.7534	0.27125	0.176566	0.952539	0.85426	-0.228438	0.930163	0.183326
0	9539363	0.694985	0.566165	6.32386	11.1696	11.7047	9.48683	11.7047	12.3693	324.458	7.76273	0.743397	307.163	0.946695	335	-465	-134	37456975	4.39799	193	2.58411	26	109.321	-307.119	-313	-669	695	80.4592	334.383	-0.0141321	37456975	0.0534551	17489.5	264.196	11921	23.792	66.5405	36.6861	0.291572	4.73659	3.61008	13.7047	0.284784	0.190791	0.961572	0.869414	-0.207669	0.912753	0.1999
0	9655806	0.690007	0.666131	20.1753	30.2872	34.8281	32.6497	25.0799	35.0714	8945.96	20.8984	0.797801	2612.21	0.291999	8974	-308	44	228598074	3.58391	131	4.95177	94	112.743	-62.1926	8	-692	786	67.475	159.604	-1.69055	228598074	0.147053	21605.5	737.216	48745.7	-1628.99	92.3254	12.3717	0.760688	1.95727	2.6121	8.47085	0.573073	0.532935	0.98914	0.948181	-0.212643	0.862012	0.379311
0	9698911	0.466418	0.344717	10.2854	29.8374	17.0294	34.5254	31.0483	34.5832	2650.08	13.9167	0.590026	1569.59	0.59228	2685	-317.6	22	78103312	3.78905	154	4.84528	528	112.849	-89.7892	-21	-676	1204	72.6955	170.554	-1.44666	78103312	0.122318	21026.7	690.51	34649.6	-1131.37	75.878	19.5398	0.581799	2.70136	3.02129	12.0357	0.495842	0.4419	0.992599	0.952455	-0.156289	0.793701	0.340977
0	9735104	0.700488	0.666371	11.2181	16.8347	15.2643	16.2788	19.2094	19.4165	1563.96	11.7925	0.829463	785.544	0.502279	1580	-382.1	23.1	64707836	4.24825	214.75	3.10513	101	131.925	-123.909	-59	-671	772	94.5884	202.372	-1.0651	64707836	0.0725981	25600.9	582.896	40287.3	-1268.23	105.401	20.5703	0.667971	3.03507	3.16192	11.0972	0.433532	0.36702	0.981738	0.920805	-0.189766	0.875944	0.331879
0	9823178	0.753337	0.727998	13.9156	19.1149	19.6977	19.6469	21.6333	22.9347	2464.46	14.3999	0.749812	1176.74	0.477483	2491	-414	-1	125693974	4.07324	261	2.5112	28	140.033	-154.369	-88	-637	665	109.383	224.631	-0.852921	125693974	0.0928367	26629.6	493.296	36119.6	-1160.15	107.497	23.697	0.633723	3.20291	3.25211	13.227	0.45418	0.392443	0.973478	0.908171	-0.166631	0.83154	0.29699
0	9867738	0.877539	0.776849	16.6299	21.4068	26.5707	25.318	23.3452	26.7208	3888.5	18.7853	0.651532	1835.42	0.472013	3914	-413.7	23.7	187857468	4.33375	259.75	2.83244	642	146.837	-132.579	-60	-673	1315	110.987	219.081	-0.712079	187857468	0.0751212	30419	572.811	57784.2	-1308.12	133.666	25.9024	0.672529	3.46354	3.35522	13.5467	0.416881	0.348422	0.991168	0.942419	-0.161249	0.844092	0.292447
1	9961597	0.849359	0.561027	12.5299	22.3338	24.8395	23.3238	24.0832	29.0172	3261.96	18.9695	0.655773	1622	0.497246	3295	-416.6	12	164181918	4.09238	263	2.69621	35	143.875	-144.864	-75	-665	700	110.204	223.221	-0.925934	164181918	0.0944099	28841.9	554.703	45804.8	-1398.25	118.232	27.829	0.616174	3.47062	3.34874	15.3614	0.450255	0.388223	0.971158	0.904822	-0.152747	0.810553	0.270598
0	10119242	0.639154	0.510462	10.8378	21.2314	25.1794	16.5529	26.0192	26.0192	1892.46	13.5701	0.689166	1073.61	0.567307	1916	-422.5	5	98668998	4.12038	264	2.81979	43	146.678	-146.868	-66	-743	786	111.462	226.93	-0.984318	98668998	0.0924878	29927	701.836	43933.4	-1388.55	111.463	34.489	0.522876	3.8242	3.45409	19.5881	0.432008	0.37113	0.970878	0.905239	-0.141062	0.794964	0.287982
1	10195390	0.912676	0.776088	11.0392	14.2242	15.6525	17.8045	16.1555	18.2483	1387.83	12.9821	0.791148	760.533	0.548	1409	-419.4	-8	78588976	4.38039	240	3.10087	79	134.33	-171.141	-117	-743	822	98.6217	236.17	-0.955855	78588976	0.0623443	26487.1	647.921	35575.8	-1052.19	101.118	24.4575	0.604268	3.2791	3.28657	13.5001	0.424467	0.355566	0.981031	0.919832	-0.184799	0.876844	0.304522
0	10291239	0.852234	0.83513	22.2752	26.6727	30.4631	30.0167	28.3019	32.6343	9631.58	22.7314	0.809189	2705.41	0.280889	9661	-224	39	208139337	2.84055	30	9.69646	98	93.0857	-35.4691	19	-854	952	32.2272	146.78	-2.65747	208139337	0.26483	20286.2	1228.86	59146.9	-1664.3	65.8707	18.5054	0.553059	1.93924	2.39427	14.6936	0.649398	0.624641	0.989493	0.959239	-0.150234	0.70959	0.350081
0	10384939	0.623309	0.458256	15.0062	32.7463	30.6105	31.0161	32.5576	45.0222	5812.79	20.4111	0.615584	2539.72	0.43692	5850	-429	12	308765777	4.02379	268	2.93116	68	153.864	-141.978	-40	-803	871	117.747	229.74	-1.03565	308765777	0.109006	32622.6	878.291	72501.1	-2109.21	141.541	22.4881	0.722395	2.93778	3.13085	13.6451	0.501224	0.447654	0.984152	0.931966	-0.179579	0.848287	0.295774
0	10407364	0.457938	0.433798	15.5765	35.9073	36.3456	41.9762	25.4951	43.7379	5067.21	16.4433	0.575106	2480.74	0.489568	5111	-321	42	144024192	3.65186	141.5	4.93013	142	118.746	-67.7633	9	-741	883	72.533	167.867	-1.66555	144024192	0.147548	23587.4	844.888	42419.6	-1419.57	83.1534	24.1454	0.543469	2.7825	3.00783	16.1984	0.528539	0.482831	0.983647	0.936677	-0.134909	0.749091	0.334648
0	10410173	0.948398	0.760539	9.92618	13.0515	15.2315	16.2788	14.3178	17.2916	1026.5	12.378	0.707359	695.692	0.677732	1041	-554	4	111600413	4.79169	369	2.33059	55	183.841	-246.078	-219	-891	946	144.565	327.422	-0.53659	111600413	0.0440176	46650.7	844.278	128790	-2324.22	215.706	53.4242	0.59941	5.39453	3.89678	23.7199	0.311688	0.232863	0.968626	0.888383	-0.186786	0.901695	0.211258
0	10414270	0.699512	0.476503	13.7762	28.9111	34.5254	26.2488	34.0147	36.3318	4876.71	20.2237	0.586496	2371.21	0.486232	4922	-437.9	72	273452811	4.47167	330	2.65654	898	174.526	-119.238	-45.5	-701	1599	137.721	235.706	-0.599211	273452811	0.0705125	41339.5	737.474	97066.5	-1795.17	174.338	33.3647	0.672207	3.83743	3.479	18.2318	0.422149	0.357922	0.992405	0.947673	-0.180331	0.870094	0.274484
0	10487428	0.583346	0.490957	14.4157	29.3626	32.249	36.2353	24.7588	36.2491	2768.12	17.1285	0.478908	1990.78	0.719179	2819	-466	47	196986680	4.67676	349.5	2.01194	136	172.98	-174.895	-143	-732	868	140.282	264.345	-0.459528	196986680	0.0473326	39290.1	673.227	64725.5	-1335.22	167.089	47.598	0.554766	4.8453	3.77244	23.5118	0.346474	0.2729	0.967882	0.892705	-0.126019	0.804159	0.255341
0	10495837	0.730042	0.56195	9.13112	16.249	17	17.2047	17.4929	19.7231	1147.92	11.8624	0.73542	720.923	0.628028	1163	-498.8	-14	100183071	4.6897	293.5	2.34109	59	156.083	-229.077	-198	-812	871	121.304	293.499	-0.539575	100183071	0.0438255	33665.5	681.369	54153.2	-1074.64	143.544	47.6696	0.499589	5.29785	3.82035	18.5732	0.284584	0.197157	0.966923	0.880983	-0.140124	0.839065	0.199276
0	10528727	0.48284	0.446196	16.6634	37.3454	27.7849	42.0119	31.1448	43.0581	7099.33	18.0319	0.634764	2814.17	0.396399	7153	-375.8	26	265778681	3.85507	201	3.5333	102	133.553	-103.251	-15	-682	784	93.5355	192.76	-1.2842	265778681	0.122313	26495.4	675.053	45089.1	-1523.05	101.046	23.0896	0.623352	2.91419	3.09305	14.3858	0.48839	0.435574	0.981285	0.927668	-0.141064	0.773452	0.343919
0	10562262	0.589264	0.370492	12.9216	34.8769	38.9487	30.4138	38.2099	40.1373	5257.75	20.5517	0.564419	2590.69	0.492737	5321	-495	3	439288368	4.66079	316	2.48216	63	163.737	-212.84	-174	-894	957	127.274	287.328	-0.647783	439288368	0.0479119	37256.7	885.536	100288	-2089.93	180.819	36.982	0.660156	4.42116	3.66055	16.7471	0.342714	0.262361	0.977744	0.905725	-0.125853	0.801243	0.238211
0	10711325	0.856956	0.76619	6.69689	8.74051	10	9.48683	10	10.4403	274.208	7.49023	0.798321	255.678	0.932424	286	-448.5	-2.5	21370504	4.57424	321	1.98406	71	152.125	-209.245	-179	-632	703	120.744	273.353	-0.36648	21370504	0.0475573	30938.7	415.373	33664.6	-734.867	116.617	53.5955	0.369279	5.56829	3.84127	21.7233	0.282663	0.198295	0.946374	0.853431	-0.271927	0.951888	0.206173
0	10809768	0.815835	0.78368	9.82673	12.5392	15.6525	14.4222	13	15.7797	840.667	10.2299	0.780156	552.144	0.656793	855	-731.6	0	144519706	4.951	492.5	1.86494	46	240.528	-306.426	-239	-868	914	197.287	411.131	-0.472587	144519706	0.0395814	75132.2	709.58	372085	-5750.49	416.158	40.9896	0.819239	4.64539	3.68919	18.6392	0.342613	0.263953	0.972987	0.897489	-0.289042	0.96628	0.22715
0	10865237	0.796255	0.76729	14.303	18.641	20	20.2485	20.2485	23.7908	2500.04	14.843	0.726013	1226.98	0.490784	2522	-378	24.9	94992950	4.07461	190.75	3.66281	119	129.063	-109.87	-35	-689	808	88.0591	194.077	-1.29217	94992950	0.090517	25594.3	650.854	45425.8	-1498.3	102.893	22.5888	0.635659	3.12307	3.20519	12.6621	0.428875	0.361784	0.981354	0.921324	-0.147474	0.810097	0.334275
0	10884188	0.48625	0.429244	11.3292	26.3934	27.7849	24.3311	18.1108	29.1376	2247.75	12.8338	0.607609	1365.71	0.60759	2278	-410.3	15	114738548	4.27919	259	2.6893	73	144.063	-146.743	-81	-674	747	110.124	224.428	-0.889128	114738548	0.0731604	28834.7	551.273	39161.6	-1210.79	109.35	35.9566	0.501979	4.04236	3.5437	19.1141	0.392853	0.323808	0.966068	0.89414	-0.116959	0.755488	0.282604
0	10898236	0.678034	0.480058	8.91166	18.5637	19.6469	15.2315	21.2603	21.7945	1177.17	12.5868	0.66116	815.46	0.692731	1198	-452.9	-3.7	81239483	4.46061	284.75	2.25746	46	148.286	-194.425	-152.5	-684	730	117.102	260.409	-0.623003	81239483	0.054526	30011.6	522.565	40800.7	-1071.61	124.225	31.9378	0.583947	4.14434	3.54597	14.2009	0.352566	0.273494	0.968397	0.88874	-0.163926	0.851395	0.253466
0	10921348	0.942424	0.786033	20.8228	26.491	31.3847	30.5287	29.7321	32.1248	9705.83	24.9657	0.803175	2739.66	0.282269	9732	-340.9	21	323561158	4.06476	198.25	3.28438	125	119.993	-109.684	-46	-646	771	86.5595	182.338	-1.10486	323561158	0.0881922	21216.6	544.965	35125.5	-1163.73	98.6445	13.0457	0.763616	2.21786	2.79456	8.01426	0.508309	0.454456	0.98842	0.9407	-0.199087	0.877891	0.382148
0	10953906	0.689128	0.58935	10.5248	17.8583	18.3848	22.0227	16.2788	22.1133	1469.88	12.3066	0.727372	859.504	0.584746	1488	-448.3	23	89299231	4.46346	282.5	2.73242	86	156.106	-159.45	-97.5	-715	801	117.888	244.975	-0.877943	89299231	0.063172	34588.8	629.002	62942	-1653.94	134.621	44.9783	0.496509	4.61946	3.7216	23.1032	0.362698	0.29015	0.964764	0.889992	-0.135507	0.812616	0.256513
0	10980605	0.818305	0.773083	15.658	20.2539	23.6008	21.1896	24.2074	25.0599	3457.08	16.5739	0.704692	1569.01	0.453853	3483	-332.6	46	101581011	3.70168	132	4.98292	99	119.629	-67.3302	6	-663	762	70.2206	170.777	-1.70628	101581011	0.132713	24631.5	683.574	57257.2	-1832.95	97.9081	17.3387	0.693738	2.45746	2.87019	11.2027	0.515433	0.466932	0.984014	0.934393	-0.171809	0.819937	0.377898
0	11016883	0.821732	0.64225	9.27842	14.4467	16.4924	16.2788	14.5602	16.7631	1069.71	11.8714	0.783477	645.607	0.603536	1086	-336	37	34300277	3.8045	157.5	4.56987	77	122.884	-82.489	-6	-642	719	78.5508	177.719	-1.56324	34300277	0.120853	24779.6	609.747	39852.5	-1344.88	84.5848	26.323	0.520386	2.96358	3.05935	17.3231	0.508102	0.460972	0.975587	0.922068	-0.204467	0.859675	0.347184
0	11047260	0.716083	0.553526	9.77242	17.6549	20.3961	21.9317	17.1172	22.4944	1338.92	12.6424	0.673248	872.592	0.651715	1360	-391.2	37	62653501	4.29439	256	3.16169	128	144.033	-124.933	-61	-752	880	105.833	214.636	-1.04716	62653501	0.074295	30460.5	803.193	58788.9	-1679.51	121.551	31.7182	0.58228	3.77509	3.45697	17.122	0.407089	0.339247	0.979114	0.915824	-0.166881	0.849478	0.289819
0	11054393	0.622297	0.597652	9.45842	15.826	15	16.4012	15.8114	20.664	869.625	9.84845	0.738684	596.459	0.68588	886	-464	3.5	62948094	4.48056	310.5	2.26707	35	158.088	-192.926	-147.5	-697	732	125.623	266.547	-0.626058	62948094	0.0579646	33827.3	530.993	49024.8	-1193.49	134.622	44.1307	0.502252	4.67606	3.71439	21.7338	0.355578	0.282289	0.958673	0.879272	-0.179147	0.874589	0.249574
0	11058914	0.987923	0.842426	13.0562	15.4983	19.2354	19.7231	20.2485	21.6102	2077.83	15.3111	0.749969	1049.98	0.505325	2107	-389	34	86897067	4.06891	227	3.2439	90	140.417	-111.938	-30	-721	811	101.964	203.081	-1.15091	86897067	0.0973474	28712	713.08	49853.9	-1551.52	108.828	29.6835	0.566069	3.47981	3.34178	17.3936	0.451429	0.391982	0.975998	0.914958	-0.144913	0.80186	0.299641
0	11063026	0.735626	0.558135	12.191	21.8423	25.807	23.2594	20.3961	26.7021	2779.21	16.0678	0.734727	1301.08	0.468149	2807	-405	20	129087357	3.97072	236	3.33518	52	144.877	-124.304	-34	-763	815	105.712	214.447	-1.18427	129087357	0.116185	30536.2	798.254	54203.9	-1674.97	115.539	32.195	0.561692	3.55675	3.34045	19.1231	0.467355	0.411566	0.975598	0.916128	-0.15007	0.798206	0.285768
0	11085176	0.731933	0.660657	14.7548	22.3335	26.2488	21.9545	23.4094	28.1425	3416.42	16.3466	0.631023	1738.41	0.508841	3461	-422	27	191262300	4.47859	300	2.21114	128	152.185	-156.004	-101	-696	824	120.726	235.079	-0.63656	191262300	0.0568513	30924.9	583.828	47930.2	-1251.83	138.28	25.9982	0.68165	3.55793	3.38614	13.0566	0.386662	0.311218	0.97959	0.91286	-0.147166	0.832055	0.294599
0	11095335	0.883696	0.635009	6.10946	9.62106	10.2956	11.4018	11.4018	11.5758	322.667	8.5021	0.787711	288.815	0.895089	333	-527.8	23.6	31735375	4.76112	332	1.92543	79	175.761	-232.117	-213	-679	758	140.072	308.709	-0.292592	31735375	0.0408787	41423.1	489.59	68916.9	-1120.12	170.593	60.0499	0.473183	6.03617	3.87815	21.4629	0.264462	0.178645	0.949502	0.854106	-0.299314	0.96607	0.17503
0	11097108	0.703808	0.436683	11.6985	26.7894	26.9258	26.4008	24.1661	32.573	3294.67	18.8546	0.607097	1763.74	0.535331	3332	-439.9	20	189880262	4.43791	276	2.78044	187	153.297	-154.127	-84	-773	960	115.625	238.719	-0.909451	189880262	0.0652455	33231.7	744.109	58139.3	-1601.25	130.923	34.6551	0.576564	4.01857	3.53073	17.8935	0.39646	0.328068	0.979254	0.914706	-0.142201	0.815664	0.274985
0	11102545	0.771656	0.634454	7.9105	12.4682	12.083	14.8661	12.2066	15.6844	624.875	9.62116	0.804192	439.528	0.703385	637	-472.4	13	47268871	4.52841	330	2.16469	47	166.319	-194.231	-145	-689	736	133.232	272.407	-0.576946	47268871	0.0538706	36479.9	534.845	56871.3	-1335.34	148.602	44.2954	0.538608	4.78439	3.7171	20.5612	0.340897	0.263992	0.958087	0.876091	-0.210962	0.909133	0.236854
0	11141953	0.786609	0.731996	8.02737	10.9664	13.0384	12.0416	13	13.1909	408.458	8.62627	0.674002	394.992	0.967031	420	-530.1	-93	53742164	4.70554	241.5	2.52937	17	139.241	-314.729	-307	-781	798	101.39	357.712	-0.258158	53742164	0.0426644	28903.5	475.784	50757.5	-619.561	132.628	44.5138	0.495419	5.36475	3.74288	14.7219	0.260323	0.167026	0.963035	0.868866	-0.245183	0.947109	0.174803
0	11179890	0.777208	0.625343	11.8065	18.88	19.3132	22.3607	18.9737	25.6515	2066.38	14.6737	0.677012	1158.85	0.560813	2093	-443.8	14	130563058	4.4314	308	2.08064	93	153.572	-176.506	-132	-660	753	123.775	249.762	-0.567382	130563058	0.0601922	31226.3	511.824	42880.7	-1099.3	131.84	30.8486	0.618688	3.91116	3.50581	15.1934	0.385296	0.312308	0.971453	0.898126	-0.152226	0.837941	0.266335
0	11189818	0.861744	0.740347	13.8109	18.6547	22.0227	21.587	22.1359	22.6716	2784.38	16.0755	0.771776	1240.16	0.4454	2810	-412	14	135900502	4.11214	258	2.65229	92	144.406	-139.715	-62.5	-627	719	110.554	219.916	-0.943493	135900502	0.0904781	28842.8	520.797	45157.4	-1441.35	116.909	24.8909	0.643886	3.23909	3.25588	14.2006	0.451834	0.39132	0.975673	0.912751	-0.164246	0.832671	0.312072
1	11236275	0.842442	0.653962	12.7861	19.5518	23.3452	21.6333	24.5153	26.2488	2276.67	16.4712	0.567238	1475.43	0.648066	2313	-458	14	152013242	4.5319	302	2.26014	76	155.48	-182.019	-136	-732	808	122.647	256.362	-0.621161	152013242	0.0532386	32590.3	636.359	47129.4	-1150.34	134.182	37.2939	0.562375	4.37091	3.64622	17.7174	0.346978	0.268028	0.971346	0.895861	-0.123586	0.794506	0.253855
1	11269230	0.941214	0.695782	13.6996	19.6895	22.0907	22.2036	27.4591	27.5318	2990.04	18.532	0.647018	1551.27	0.518811	3024	-457.7	-18	252205703	4.60638	282.25	1.90603	123	141.622	-237.523	-238	-684	807	112.609	288.793	-0.0860042	252205703	0.0434187	26984.3	436.471	34380	-244.121	132.424	22.6984	0.70663	3.5967	3.34958	9.4768	0.349154	0.261714	0.980637	0.907739	-0.147585	0.846776	0.262068
1	11313573	0.697107	0.578487	17.4298	30.1299	35.3553	36.1386	24.1868	36.5787	7700.33	21.0038	0.777294	2426.08	0.315062	7733	-293	37	187315466	3.28333	80	6.4007	73	105.206	-55.6291	8	-690	763	52.6213	155.637	-2.04863	187315466	0.193937	21128.3	752.758	49372.6	-1582.85	76.7943	16.9768	0.631634	2.18935	2.66978	12.1031	0.572961	0.535895	0.984762	0.942379	-0.14611	0.741711	0.381
0	11314582	0.788422	0.603767	8.89875	14.7387	18.3848	14.8661	14.8661	18.412	1060.17	11.6203	0.81497	616.963	0.581949	1076	-437.5	16	60304876	4.16989	288.25	2.56499	48	155.187	-152.048	-73	-669	717	120.957	236.739	-0.88318	60304876	0.0900641	32926.7	552.4	54258.9	-1589.93	126.212	38.6837	0.528824	4.10501	3.51939	21.4144	0.419879	0.358538	0.961518	0.891126	-0.177479	0.852135	0.278083
0	11320870	0.41941	0.38788	13.1389	33.8736	31.257	18.6011	35.5106	36.2905	3416.46	14.2069	0.57016	1924	0.563156	3449	-455.2	12	229715563	4.45063	314	2.10365	51	154.846	-185.996	-150	-662	713	124.354	258.077	-0.5386	229715563	0.059247	32009.1	492.434	47546.5	-1092.78	138.984	33.3818	0.606763	4.11741	3.55474	15.864	0.379548	0.307388	0.96723	0.890566	-0.143616	0.824522	0.255876
0	11411560	0.834116	0.63991	11.8944	18.5876	21.1896	18.0278	21.3776	23.388	2065	15.5043	0.66954	1171.26	0.567197	2089	-453.2	14	142126734	4.52273	314	2.07664	67	155.933	-188.826	-152	-652	719	125.325	260.837	-0.51231	142126734	0.0524366	32380.4	492.978	45275.5	-1032.53	136.245	32.303	0.612635	4.08507	3.55003	15.3038	0.368824	0.293439	0.968202	0.890848	-0.153209	0.842904	0.258215
0	11431096	0.746764	0.68658	11.007	16.0317	19.105	17.2047	15.6205	20.4206	1417.33	11.9719	0.762903	799.827	0.564318	1435	-386	19.6	56096623	3.95376	209.5	3.2131	56	133.387	-115.489	-35	-718	774	97.0702	197.716	-1.15811	56096623	0.103365	25754	688.81	40347.4	-1349.94	103.747	27.6614	0.574761	3.36124	3.26987	16.0061	0.448344	0.390233	0.976256	0.915164	-0.165153	0.828962	0.330335
0	11458604	0.71932	0.484682	7.75535	16.0009	14.7648	17.2627	17.2627	19.2094	879.625	11.5098	0.667416	665.201	0.756232	897	-472.4	-12	72974898	4.59583	290	2.26906	45	148.862	-225.151	-204	-730	775	116.228	285.227	-0.457344	72974898	0.0472391	30661.7	562.729	42295.7	-846.401	127.547	39.4405	0.52613	4.68051	3.68761	16.8186	0.323712	0.241427	0.965922	0.882736	-0.173785	0.875732	0.225758
0	70143402	0.827821	0.761687	14.7328	19.3424	21.5407	21.587	21.9545	23.3666	3154.62	16.012	0.803865	1294	0.41019	3177	-269.4	19	66534260	3.52914	94	5.87152	160	92.7947	-71.1873	-19	-667	827	50.9728	144.715	-1.85417	66534260	0.145338	15874.9	655.652	29774	-1066.88	63.4221	13.4415	0.644526	2.22408	2.77586	8.38306	0.519112	0.468598	0.989285	0.943843	-0.149773	0.771882	0.381346
1	90036355	0.717823	0.618808	11.5905	18.7304	20.8806	22.4722	16.1245	22.561	2039.88	13.4451	0.781938	994.751	0.487653	2062	-447	-35	150436679	4.47586	255	2.02259	39	130.759	-222.936	-203.5	-698	737	102.924	270.105	-0.349277	150436679	0.0481339	23256	453.685	26694.6	-490.798	109.87	18.1744	0.714822	3.11758	3.18446	8.24777	0.389311	0.309897	0.981287	0.912212	-0.167277	0.865888	0.306025
1	8070283	0.822171	0.551647	17.2592	31.2866	33.1059	35.8469	34.0147	37.6032	9133.12	25.7229	0.680301	3105.96	0.340076	9189	-261	40	192410931	3.49104	116	6.25867	105	98.2163	-53.621	8	-701	806	55.2641	144.704	-1.94776	192410931	0.153092	18064.1	807.018	35760.9	-1215.21	69.4856	12.4561	0.690452	1.87927	2.54647	8.83248	0.598798	0.56218	0.990249	0.953103	-0.205652	0.845993	0.361928
0	8081733	0.678564	0.609044	6.5523	10.7583	11.7047	11.7047	9	12.083	354	7.30022	0.825993	292.984	0.827638	365	-494	-26.4	33588187	4.57048	315	2.15631	14	153.324	-244.693	-220	-717	731	120.586	303.352	-0.414622	33588187	0.048617	32147.7	485.571	68068.4	-1423.64	157.458	30.6827	0.669986	4.23098	3.49882	12.3413	0.329077	0.244379	0.9691	0.885294	-0.28492	0.957135	0.237973
0	8112747	0.609602	0.583062	25.297	43.3864	52.3546	40.4969	41.2311	52.5071	17125.2	26.4485	0.556419	5774.4	0.337186	17233	-294	41	401163381	3.44618	82	5.76042	377	104.753	-53.8066	6	-710	1087	54.1283	152.574	-1.89146	401163381	0.170541	20383.6	804.049	44929	-1506.5	80.9842	15.0589	0.682536	2.10383	2.65175	10.5499	0.567309	0.528564	0.993063	0.959262	-0.16904	0.797379	0.389098
1	8120012	0.874184	0.817262	25.1477	30.7707	35.4683	40.8167	36.7696	41.1218	14347.9	26.8992	0.687106	4155.77	0.289644	14403	-357	33	456322985	3.47988	166	4.03793	75	127.844	-78.8764	9	-688	763	84.6776	177.996	-1.48357	456322985	0.171044	25461	718.959	52496.4	-1754.27	101.163	16.7336	0.71142	2.2676	2.74641	11.5157	0.576097	0.537132	0.985434	0.941571	-0.19084	0.827012	0.337207
1	8121731	0.9134	0.705139	14.3228	20.3121	24.6982	26.9258	22.4722	26.9444	3552.12	18.5531	0.719094	1565.63	0.44076	3584	-457	10	222191732	4.35884	293.5	2.54185	56	156.643	-168.335	-106.5	-800	856	122.42	248.989	-0.82341	222191732	0.0704003	33658.8	764.815	68295	-1783.57	146.434	31.1471	0.646807	3.78728	3.47194	16.5211	0.405458	0.337113	0.977141	0.911298	-0.148242	0.827942	0.283188
1	8159691	0.771627	0.672688	15.2635	22.6903	25.4951	23.3238	25.632	27.1477	3998.29	17.5084	0.702988	1732.95	0.433422	4031	-447	-21	285067241	4.47964	277	2.03149	36	139.328	-211.603	-184	-651	687	110.886	265.93	-0.43882	285067241	0.0496034	25942.8	436.321	32068.6	-716.641	118.226	20.2673	0.704947	3.36712	3.27359	8.65159	0.370224	0.28742	0.977768	0.902988	-0.147819	0.834686	0.281992
1	8171701	0.765462	0.417707	12.2238	29.2641	37.3631	32.7567	35.9026	37.7624	4715.5	22.4005	0.582762	2333.52	0.494862	4767	-862	-1	1600611610	4.98293	704	1.4028	58	312.799	-469.763	-554	-918	976	278.518	579.456	0.215862	1600611610	0.0386693	115092	543.393	677291	2277.65	692.476	33.2182	0.908099	3.926	3.49174	16.7733	0.384671	0.31176	0.981084	0.918066	-0.264488	0.958962	0.282817
1	8210599	0.751256	0.690723	9.1419	13.2353	12.2066	13.6015	14.7648	15.5563	828.875	9.94306	0.828437	515.091	0.621434	841	-457	6	54001640	4.42648	281	2.60711	62	154.616	-175.596	-109	-740	802	118.631	253.399	-0.840659	54001640	0.0614254	33377.4	654.57	60617.2	-1663.76	136.276	31.9728	0.610676	3.98908	3.49936	15.547	0.377668	0.304022	0.973665	0.901564	-0.200624	0.893373	0.270353
1	8210756	0.89121	0.631456	15.1818	24.0425	25.5539	29.8329	26.4764	30.0333	4622.29	21.4269	0.68555	1957.41	0.423473	4653	-402	27	206582561	4.19944	243	2.95115	97	141.065	-126.331	-52	-778	875	104.925	210.708	-1.02566	206582561	0.0795693	28438.1	844.148	53354.1	-1609.42	122.304	21.3199	0.700283	3.05752	3.19419	11.7234	0.439199	0.37402	0.984839	0.928117	-0.15933	0.832515	0.32736
0	8217939	0.801291	0.563804	14.7469	26.1561	32.6497	30.0832	28.0179	34.8999	4518.33	20.9587	0.588804	2244.74	0.496806	4577	-415	50	215345241	4.25687	286	2.51559	112	156.689	-117.184	-31	-698	810	121.422	216.909	-0.890782	215345241	0.078703	33317.3	663.569	67110.9	-1949.72	149.697	19.6838	0.765072	2.88192	3.11343	11.1288	0.465097	0.405304	0.983467	0.926847	-0.194941	0.879856	0.332646
0	11141953	0.786609	0.731996	8.02737	10.9664	13.0384	12.0416	13	13.1909	408.458	8.62627	0.674002	394.992	0.967031	420	-530.1	-93	53742164	4.70554	241.5	2.52937	17	139.241	-314.729	-307	-781	798	101.39	357.712	-0.258158	53742164	0.0426644	28903.5	475.784	50757.5	-619.561	132.628	44.5138	0.495419	5.36475	3.74288	14.7219	0.260323	0.167026	0.963035	0.868866	-0.245183	0.947109	0.174803
0	11179890	0.777208	0.625343	11.8065	18.88	19.3132	22.3607	18.9737	25.6515	2066.38	14.6737	0.677012	1158.85	0.560813	2093	-443.8	14	130563058	4.4314	308	2.08064	93	153.572	-176.506	-132	-660	753	123.775	249.762	-0.567382	130563058	0.0601922	31226.3	511.824	42880.7	-1099.3	131.84	30.8486	0.618688	3.91116	3.50581	15.1934	0.385296	0.312308	0.971453	0.898126	-0.152226	0.837941	0.266335
0	11189818	0.861744	0.740347	13.8109	18.6547	22.0227	21.587	22.1359	22.6716	2784.38	16.0755	0.771776	1240.16	0.4454	2810	-412	14	135900502	4.11214	258	2.65229	92	144.406	-139.715	-62.5	-627	719	110.554	219.916	-0.943493	135900502	0.0904781	28842.8	520.797	45157.4	-1441.35	116.909	24.8909	0.643886	3.23909	3.25588	14.2006	0.451834	0.39132	0.975673	0.912751	-0.164246	0.832671	0.312072
1	11236275	0.842442	0.653962	12.7861	19.5518	23.3452	21.6333	24.5153	26.2488	2276.67	16.4712	0.567238	1475.43	0.648066	2313	-458	14	152013242	4.5319	302	2.26014	76	155.48	-182.019	-136	-732	808	122.647	256.362	-0.621161	152013242	0.0532386	32590.3	636.359	47129.4	-1150.34	134.182	37.2939	0.562375	4.37091	3.64622	17.7174	0.346978	0.268028	0.971346	0.895861	-0.123586	0.794506	0.253855
1	11269230	0.941214	0.695782	13.6996	19.6895	22.0907	22.2036	27.4591	27.5318	2990.04	18.532	0.647018	1551.27	0.518811	3024	-457.7	-18	252205703	4.60638	282.25	1.90603	123	141.622	-237.523	-238	-684	807	112.609	288.793	-0.0860042	252205703	0.0434187	26984.3	436.471	34380	-244.121	132.424	22.6984	0.70663	3.5967	3.34958	9.4768	0.349154	0.261714	0.980637	0.907739	-0.147585	0.846776	0.262068
1	11313573	0.697107	0.578487	17.4298	30.1299	35.3553	36.1386	24.1868	36.5787	7700.33	21.0038	0.777294	2426.08	0.315062	7733	-293	37	187315466	3.28333	80	6.4007	73	105.206	-55.6291	8	-690	763	52.6213	155.637	-2.04863	187315466	0.193937	21128.3	752.758	49372.6	-1582.85	76.7943	16.9768	0.631634	2.18935	2.66978	12.1031	0.572961	0.535895	0.984762	0.942379	-0.14611	0.741711	0.381
0	8081733	0.678564	0.609044	6.5523	10.7583	11.7047	11.7047	9	12.083	354	7.30022	0.825993	292.984	0.827638	365	-494	-26.4	33588187	4.57048	315	2.15631	14	153.324	-244.693	-220	-717	731	120.586	303.352	-0.414622	33588187	0.048617	32147.7	485.571	68068.4	-1423.64	157.458	30.6827	0.669986	4.23098	3.49882	12.3413	0.329077	0.244379	0.9691	0.885294	-0.28492	0.957135	0.237973
[truncated: 1,082 more columns]
