# Supplementary material for: Clinical study of 18F-FDG PET/CT radiomics in differentiating pulmonary solitary solid adenocarcinoma nodules and inflammatory nodules
Source: PeerJ. 2026 Jun 1;14:e21188. doi: 10.7717/peerj.21188 (PMC13235688; doi:10.7717/peerj.21188)
Supplement: Supplemental Information 2 [file peerj-14-21188-s002.zip › OriginalData/radiomicsdata/1.CT/Train_Lasso_Feature_Matrix.csv]

Group	imageName	original_shape_Flatness	original_ngtdm_Strength	log-sigma-1-mm-3D_glcm_Idn	wavelet-LHL_glszm_SizeZoneNonUniformityNormalized	wavelet-LHL_ngtdm_Contrast	wavelet-LHH_glcm_MCC	wavelet-LHH_glszm_SmallAreaLowGrayLevelEmphasis	wavelet-HHL_glszm_SmallAreaEmphasis	wavelet-HHH_glszm_GrayLevelVariance	wavelet-HHH_glszm_ZoneVariance	wavelet-LLL_glcm_ClusterShade
0	7667440	0.534916352232503	0.979317624315116	0.932826357433324	0.390098779831129	0.0644500115017731	0.195515037503779	0.0395246681893615	0.61370822457815	1.69628099173553	396155.289256198	-29390.5226252856
0	5229894	0.800922947834797	1.00387130228561	0.939959391533234	0.221024415826583	0.00926204549274794	0.165819378060031	0.109027782211388	0.603241499615095	0.25	2053814.25	-19219.7255424234
1	9961597	0.56102690922221	1.16902021280682	0.924115444218961	0.413100791336942	0.0647131041629964	0.334280504872866	0.0998026029715094	0.527245453372757	0.888888888888889	373209.409722222	-28918.5571146565
0	11058914	0.842426332325876	2.23058428999186	0.917056457245969	0.409799908865646	0.0892223343176689	0.342169565973837	0.023890477217481	0.553147782839611	2.05895691609977	92766.5079365079	-31926.4737082871
1	8474897	0.853209211478424	0.595087708665737	0.944703930222301	0.322276828801156	0.0311804006395165	0.276048239672314	0.0372082218937704	0.539525648251855	1.52249134948096	3897854.53287197	-40597.3728814641
0	8306890	0.522972198074187	3.73836230007093	0.925591112043128	0.402053956154405	0.168884876622312	0.28845013789428	0.0355565547974039	0.570511431785221	1.59763313609467	58363.3846153846	-22116.9847514575
1	8159691	0.672687519800022	0.922782788861738	0.93243152380584	0.330695881198156	0.0464223168278353	0.270942479362949	0.0726049879508051	0.500039950233655	0.5	756843.109375	-15827.6797403756
0	9823178	0.727998473657393	1.44083489058664	0.91671769253676	0.388064405891155	0.067155033300663	0.29063182170671	0.0813669779982916	0.467210222210848	0.222222222222222	343896.888888888	-24922.8358639042
0	9059791	0.452661317800993	0.519922895619039	0.944171334005024	0.379826215480083	0.0349299528862621	0.268852462709908	0.0461408729526179	0.588897309725779	1.5894069714803	957101.970688094	-43300.7527688408
1	11236275	0.653961779088117	1.71766947303307	0.909889279124232	0.459144051474249	0.115290752999334	0.288522554920026	0.0289920150033025	0.595150739961973	1.91111111111111	54110.8177777777	-23310.9483551726
0	11016883	0.642250123871688	4.12036370613017	0.908336155125253	0.439116891918309	0.060153754503406	0.341231549971172	0.0732298418531144	0.556844728111471	0.222222222222222	64896.0	-30700.1914345505
1	2821945	0.839028667034699	0.815874343088609	0.935379186173527	0.323315567367779	0.029092779420384	0.267342706429525	0.0931901691296372	0.544756712693565	0.984375	2971349.734375	-36852.0599427306
1	7671989	0.546882642850964	0.864072593945289	0.937114206286278	0.246643650285635	0.0239750901344994	0.21673959347878	0.168861532203767	0.339186335429599	0.25	5829791.58333333	-103348.099650268
0	7600161	0.605398476140909	7.03476004070219	0.875269198499419	0.494802571166207	0.448366150748084	0.364487339402825	0.0972615861146157	0.627166695971536	0.56	4494.16	-8855.59934612611
0	7763472	0.4491952178471	1.3464170503922	0.924438703401852	0.348202414391251	0.0394592523901397	0.247698185836436	0.083581788712594	0.574514009194141	1.58024691358024	573542.172839506	-24678.0994174675
1	4000492	0.412206660448457	1.07354585704997	0.925133062241707	0.327500786410821	0.0353380790081175	0.274013879232963	0.0829323121113743	0.507719701997904	1.2892561983471	588639.966942148	-12098.4560892458
1	8240317	0.637206411121368	1.17199230891721	0.918941015811993	0.332556132568244	0.0592610124826426	0.221466462901875	0.0610332753137064	0.469885231803689	0.41	337687.16	-20055.1509925673
1	7325385	0.702134828163463	0.804278680353287	0.933890230980478	0.222135960296511	0.0163990384332052	0.223242812904932	0.315075692167072	0.404215167192293	0.1875	2851340.1875	-15572.0567375607
1	2778016	0.812709304246908	1.74910996947901	0.905405998012022	0.364434957645424	0.120897493274441	0.213844529292299	0.0951033953710696	0.594459027553947	1.609375	152863.109375	-23086.2145454814
1	7552137	0.670565498599251	1.41805169497179	0.934684364088605	0.224467857554201	0.0152424039873137	0.219664464886127	0.121904237989186	0.395546023381293	0.246913580246913	764234.444444444	-17844.7399722836
1	70148643	0.668331584570084	0.0323089745237462	0.95022398386385	0.44	0.0948302892153278	0.123158794299009	0.11680032846048	0.450000082615581	0.222222222222222	1077050.88888888	-0.0208275709904144
0	10407364	0.433798002746586	1.3689189764939	0.939355166870575	0.467981214506638	0.0678410888997968	0.277758254746146	0.0574761059173378	0.600237460074726	2.05664306538942	248870.49812578	-31705.0271823354
1	10470448	0.693606364669006	0.0	0.957486138398035	0.224489795918367	0.0993674102754937	0.115774909550288	0.392857188080419	0.333333505702528	0.222222222222222	863308.666666666	0.0
1	7191404	0.714089442135926	2.20210389096399	0.95189273191246	0.249098672243461	0.00827618569983174	0.217743401726806	0.221548033023903	0.38724269160191	0.138888888888888	7521522.33333333	-63750.4101771845
1	8864566	0.305219924779676	1.25348204030555	0.917070789376279	0.38394260492628	0.0769766631919679	0.32881862373055	0.0264682209402618	0.575254937207891	2.13235294117647	382223.028546712	-56463.6209008598
0	10953906	0.589349680992582	2.41879867192085	0.906820635080692	0.457319109056118	0.21218851643579	0.335878860033168	0.0641087344156771	0.644197211140293	1.51557093425605	55642.2491349481	-30014.0486337745
1	9524788	0.670163597643236	0.0	0.947619739118402	0.44	0.0997696880199053	0.172639206161812	0.262500170520723	0.416666891172067	0.25	72.25	0.0
1	8776511	0.619097968819374	0.0	0.96958367463437	0.265306122448979	0.0861386723420533	0.162946768691875	0.500567103291869	0.333334243639065	0.24	176124.639999999	0.0
1	7245261	0.652486368541304	0.675290205419611	0.951610985022063	0.26187997981386	0.017571861074111	0.250289759238094	0.0697339899836894	0.333777374759566	0.24	6199061.25	-41034.7501397849
0	6235021	0.555160973146664	1.55829985697206	0.939015499041743	0.382698345610433	0.103138237166278	0.284070940847846	0.05874100278482	0.574175660499803	1.86389413988657	762952.487712665	-26165.664538317
0	10487428	0.490956697373636	1.29753063570591	0.903148048094983	0.409885116598079	0.0736129018839345	0.265667521544571	0.090863027717499	0.589922019088673	1.53959183673469	103921.048163265	-23621.1222299456
1	7873321	0.816962206127462	0.989228587736355	0.938449862068663	0.432537803126248	0.0647918928273458	0.308998478837863	0.0399722022225943	0.639335948410274	1.98248520710059	253858.99076923	-33580.3549885957
1	7317086	0.717499775950426	1.38153306309216	0.908846641974196	0.227536848072562	0.0303360637020094	0.186585629940435	0.166676782659985	0.463910211672096	0.1875	292411.1875	-13162.8084395588
0	11085176	0.660657028521572	1.44169749574891	0.925399931762024	0.410802010095547	0.0679717321936995	0.237284214096419	0.0698056347787091	0.58383342543519	1.70247933884297	442343.685950413	-26063.8155873944
1	8569208	0.729779109157751	0.905212729770266	0.940466074469862	0.339206319175101	0.0389950346915431	0.358859047489131	0.0493856184509775	0.531005730884919	0.64	2371767.04	-32962.6504195094
1	9499360	0.443565967444211	3.32556530408994	0.957300266570767	0.327363559242152	0.0155422081563271	0.219255577995645	0.0865716707879477	0.466651954717138	0.666666666666666	376765.999999999	-11552.2637643155
1	8055466	0.65760024171369	1.60909177017755	0.94231853768414	0.293171992190808	0.0585216462999536	0.185674853401256	0.0680982698404037	0.500436779541675	0.25	30.25	-59863.0378076844
0	10119242	0.510461964307134	2.2967511260684	0.917140392402511	0.444351766358113	0.110354402995243	0.296408126390126	0.0482297500815943	0.601429826879835	1.77285318559556	84459.6066481994	-29197.7026713751
0	9210293	0.454070949481301	7.58569449131159	0.89444223006903	0.376581069396127	0.0684358470298486	0.268680798658749	0.105382286600036	0.564686485363032	0.666666666666666	42154.8888888888	-106905.226929718
1	10009687	0.57021753972086	0.0802183258945722	0.938611307212795	0.305785123966942	0.0936005424265865	0.136085045874979	0.392857202966811	0.5655864936787	0.25	757868.25	-0.00297597071441748
1	7192792	0.521351107441427	0.463839976073449	0.933607678031643	0.346652555635342	0.046888365887686	0.214205111100099	0.0816370748127835	0.540336060920388	0.204081632653061	3633187.63265306	-24785.7878706596
1	8565769	0.386417019226936	1.81813688328297	0.927918779354512	0.359058445950673	0.0455661915379736	0.203037557196491	0.276616249620363	0.558919073845057	0.25	529.0	-16926.5902234076
0	4192213	0.479595279674598	4.43654751344699	0.914385437436555	0.291066666666666	0.0882021596808353	0.23255912694698	0.0561461471096454	0.587160942756128	0.5	81797.25	-40179.2944874163
0	11320870	0.387879707902676	0.903309421638842	0.905446617143848	0.417882338120433	0.0977070953685999	0.248685253068188	0.0582856610740536	0.553793385313715	1.6875	264164.7475	-21253.9887168479
0	9362244	0.816081106397135	1.54566484924786	0.940832771682198	0.36414940581231	0.0652114086672508	0.28134949524732	0.041553077213217	0.532182309484924	1.37244897959183	2342575.85714285	-173255.837365811
1	8210756	0.631456396103424	1.52849764046256	0.932425736959016	0.356578680816807	0.0441883744087406	0.197420387274387	0.0829357682272253	0.534403489124194	0.472222222222222	1198966.58333333	-35337.2089748859
1	7408078	0.475956911631354	2.11821891432956	0.917621818160839	0.332938150010069	0.0778416603196736	0.263155820815321	0.246664301753234	0.556751325541113	1.62130177514792	142677.668639053	-17067.6946428468
0	8081733	0.609044200444754	8.7299646325112	0.881143997829289	0.300898531667762	0.186347265014371	0.235629168430771	0.373760810920695	0.387505827578386	0.25	6.25	-26088.1271100797
0	8112747	0.583062257212648	0.680279091860693	0.955837952688923	0.384223570640965	0.0274323391020798	0.318738707097738	0.033643663021773	0.543149097525972	1.99773242630385	3333192.16609977	-33498.593736468
1	10011293	0.794499782983038	0.0859638224867717	0.929472038467262	0.333333333333333	0.106247216263318	0.149237585177467	0.44444444639979	0.600000006856181	0.222222222222222	12966050.8888888	-0.00105003547870295
0	9519612	0.373692725154232	4.49697797068947	0.880466225331592	0.339826562433252	0.146272545619211	0.258858794768355	0.205545925103977	0.58870186062089	0.25	240.25	-3472.32301700477
1	7540468	0.56262127479272	1.32346655084172	0.922096848324828	0.305016429048785	0.0477502447101703	0.267176147116094	0.198091372082622	0.471499738204056	0.1875	879894.984375	-16380.6844384153
0	9902978	0.795929868131396	0.0	0.939319592924688	0.377162629757785	0.09383503133125	0.117571029046447	0.342706183234329	0.498737378770407	0.25	1600.0	0.0
1	10470788	0.765389126324997	0.0	0.949390454057163	0.5	0.0806883305621256	0.15490549591384	0.439263715121198	0.600000100819452	0.222222222222222	882720.222222222	0.0
0	10865237	0.767289885652056	2.19891649432183	0.934974369930313	0.396849559982959	0.0865631668428612	0.267156365063477	0.0514168631798395	0.605491481876602	1.484375	295651.6875	-32862.6890070699
0	7607047	0.667462817777698	1.65989523892743	0.922879648268229	0.414907382523614	0.0730068624245384	0.451199728352324	0.0302542458682363	0.573428261873462	1.86728395061728	293464.200617283	-42747.4050268089
1	10467345	0.477546261110778	0.0135721123089859	0.935250160380711	0.28	0.0910687281219686	0.163013063400727	0.125000214531944	0.450000272598823	0.204081632653061	298745.551020408	-0.152609003633838
1	9969198	0.728910260066499	0.0	0.927997885101075	0.337278106508875	0.105248819197737	0.152740839323463	0.285714303104105	0.600000038124529	0.209999999999999	1676571.84	0.0
0	8866919	0.575141826555318	2.73022281038349	0.891035556657458	0.347563964317223	0.102251799953909	0.246735811398136	0.136305730191122	0.600127026093401	0.222222222222222	25056.8888888888	-11262.5098476351
0	5528571	0.60947806151184	1.57408702982482	0.917199619991076	0.383545207523043	0.0858090532916114	0.237471354027293	0.0559414358286127	0.569858961943292	1.62130177514792	141959.846153846	-19637.305332779
1	10018495	0.563715272088647	0.0	0.98977840396363	0.209876543209876	0.0671586063933908	0.156754201330885	1.15940337145362e-05	1.62288498026833e-05	0.1875	15441.1875	0.0
0	10495837	0.561949769604239	3.2842660149594	0.911662771084202	0.454968782436137	0.181497375780121	0.306827881099017	0.0350482073864756	0.595682633621579	1.80555555555555	74036.4722222222	-18231.7910651698
0	8243756	0.655955650634591	1.41819351984768	0.935244721484454	0.367871614660836	0.0737251948849884	0.232180869543379	0.0932095811252717	0.59278338027121	1.90972222222222	382954.520833333	-37058.7288170256
0	5237620	0.779417414443802	8.26181761916661	0.907635223892411	0.357795225124178	0.117630486289947	0.294810530766989	0.0722046982979439	0.595207498289295	1.25	54760.5	-111960.926195331
1	8185818	0.718438055631544	0.0	0.983084133978446	0.222222222222222	0.0819139290520652	0.180588632058547	0.312500965392179	0.0833354405739575	0.1875	78612.1875	0.0
0	8401004	0.68579475380449	1.18261491106941	0.914944803131896	0.347618098850783	0.0658893726532985	0.209242150892849	0.078995089183145	0.549812796710888	0.1875	540385.6875	-23108.6439921297
1	7318208	0.754360496069327	1.20834943296408	0.939400287129608	0.255914332434326	0.0319280326321061	0.179400754928222	0.0798130915095644	0.434320776927838	0.222222222222222	3900939.80555555	-48840.4275341654
0	11179890	0.625342816753357	1.69624161977522	0.917467214347934	0.321838276064405	0.0670326510433629	0.19360834470753	0.0910846919045548	0.566888367414135	1.39555555555555	124692.915555555	-22781.5314409237
1	8295445	0.399628719041764	1.01285866821302	0.928504256455955	0.368792960043783	0.0406280333917293	0.233975866440621	0.0927300388647468	0.576308298849795	1.22959183673469	358632.789540816	-27500.4414835813
0	8368368	0.547924379221168	0.687073369182475	0.937139853282145	0.386389308820899	0.0625244159049385	0.220440580194745	0.0492270906766213	0.546802307684461	0.984375	1814114.609375	-31538.7034703395
1	8514030	0.7525944945294	1.81158984335145	0.915990624827471	0.337112937636529	0.0533076754325133	0.173236819937852	0.284847350976361	0.49341520265686	0.24	200294.639999999	-10698.0524603033
1	8413654	0.86922511999478	1.57046400045442	0.904301305445455	0.43225340238468	0.123832039612169	0.281461292480885	0.119983252452439	0.622159379294187	1.82271468144044	108693.31301939	-24164.3668265762
0	10711325	0.766189921418463	6.32292970471583	0.864883354923246	0.524541842880943	0.282925375526221	0.438066480988874	0.0813093858812964	0.52195555586988	0.666666666666666	4469.55555555555	-10257.003598233
1	5857774	0.623691807241292	1.1028024488714	0.944226526906798	0.285955429077148	0.0155893620109343	0.251963927508695	0.191344404490013	0.474063288550827	0.24	3725347.44	-46270.2341276588
1	5519428	0.496347260779762	1.00069529559639	0.931832889970248	0.394914636226888	0.0460202784871713	0.266624885244104	0.1146735843817	0.521600020982256	1.0	391351.109375	-16305.5305287976
1	7846342	0.768577021769582	1.38512985594707	0.941276074629098	0.207633117882425	0.0105600459532557	0.266411251793961	0.178375540720841	0.494536004084913	0.24	1873777.2	-40106.5373763668
1	8797255	0.696797537133306	1.31242970615386	0.959463976421381	0.338565312450155	0.0406324084763982	0.253496587735547	0.112256109500071	0.558301174661077	1.48749999999999	2472494.4875	-34628.4249365563
1	8062065	0.606436814062101	0.885116398814519	0.944239233731333	0.337923869815761	0.05117687266277	0.258561491879621	0.139995139913298	0.586304295704989	1.72959183673469	684099.857142857	-16056.2564928592
1	9979175	0.599033811960274	0.280887783230146	0.944298986466945	0.34375	0.107841494862052	0.168028467015913	0.366071448477282	0.666666702753795	0.25	2309745.1875	-0.000556392392566119
0	9655806	0.666131467019059	1.10461055148078	0.950098007613661	0.344343940914889	0.0160907894411556	0.229941517895182	0.093956057754775	0.511392934998949	1.22222222222222	4468824.88888888	-36821.2529040718
0	9464619	0.607374293654505	3.07246584776314	0.942248016249522	0.373065153691934	0.0729912793989278	0.267532275169228	0.101552407365054	0.577011350608785	1.85	351952.01	-30894.4358668742
1	9909266	0.661256692032182	0.0	0.99246829561771	0.333333333333333	0.0708697657101952	0.131979608605229	1.49912308673469e-05	2.31239780745998e-05	0.25	100.0	0.0
0	11063026	0.558135359282598	1.92712813791793	0.928269415844431	0.40134661959355	0.0609998301193683	0.29877175416474	0.0715367924703538	0.581307678168888	1.58884297520661	158428.514462809	-34085.9734670529
1	7612259	0.688756390926192	0.5029156305165	0.956350759010262	0.244204783162251	0.00964124085994274	0.201559364341625	0.224255065514978	0.413494349869112	0.246913580246913	10079071.4320987	-21563.7215407426
1	90036355	0.618808127298026	1.48785384583378	0.919285224298514	0.335535324067088	0.0804798895748208	0.21233068520367	0.0857287694939365	0.560939566113092	0.6875	264998.25	-10236.7534377733
0	9698911	0.344716891062925	3.32595334264178	0.950112213173213	0.397263840365493	0.0181892382285311	0.196982443645782	0.2601436645806	0.589398398655963	0.979591836734693	366085.673469387	-24070.8164443485
1	3745165	0.670159822534296	1.96633258763396	0.916450030490699	0.213348009342532	0.0342945064566062	0.327680803342403	0.0543509388128662	0.458089061672473	0.222222222222222	293641.555555555	-29447.4064872046
1	8841398	0.793570194794027	2.46255852783022	0.916406246316535	0.351339758071434	0.0610441355069588	0.206352076238382	0.139485287370525	0.53609379876958	0.666666666666666	202892.666666666	-31765.9149372544
1	7283564	0.545319908238737	1.0044265659388	0.942261983001162	0.216124998482438	0.0125142242126103	0.274109144630469	0.186053241753822	0.354744434463227	0.222222222222222	3556226.22222222	-38315.776260086
1	9996973	0.754861384633876	0.0	0.940820002951338	0.3125	0.101079732327912	0.125450790841397	0.475510210309843	0.577142871303336	0.222222222222222	4493286.0	0.0
1	8713205	0.649074638998428	0.0	0.94481121819178	0.36	0.0995549383935858	0.124521574922231	0.500000007422409	0.716666674859776	0.24	2617246.81	0.0
1	8120012	0.817262454244861	0.55699551319318	0.945757365880621	0.357449780620633	0.0214899987800628	0.263134754017299	0.0429402765041955	0.535066281805841	1.44	3211128.88999999	-39411.8582068573
1	7614785	0.688292184467695	1.05922781134385	0.931634269388649	0.247082730806709	0.0241609116222154	0.247216680959196	0.258820005683393	0.434007809037875	0.138888888888888	2224934.13888888	-39825.0278530082
1	6114102	0.464231506939641	1.56833219188128	0.93584933725244	0.312361491540535	0.0483580118802792	0.166597779537543	0.109301628199523	0.498983856718112	0.1875	1744430.6875	-35247.2431710417
0	10809768	0.783679964397102	8.05533393382074	0.906390310837999	0.395346369722755	0.165881961107457	0.249071659049465	0.097882442397187	0.555238535101213	0.25	0.25	-112531.274811694
1	10424168	0.575346833583833	0.0	0.941918558899632	0.25	0.111164434381308	0.155855554125508	0.416666697508586	0.500000072151243	0.25	1730764.6875	0.0
1	8960665	0.832423078658458	0.0	0.943168099071707	0.22	0.0966759040064918	0.133325162744231	0.40312501744657	7.05692759182113e-08	0.222222222222222	3151573.55555555	0.0
0	9420851	0.505032116514931	3.30305904069409	0.941082629133003	0.271809895833333	0.0259927288790224	0.337962632158507	0.0973878928606478	0.498708527206815	0.222222222222222	290354.666666666	-24025.7817290986
0	8217939	0.563804155451096	1.47351661164194	0.934267381577975	0.335054770705922	0.039037693547113	0.265345825295259	0.120310393612795	0.519884481268236	1.36	832930.41	-42621.4460517576
1	10002391	0.590591109298708	0.0	0.937850586782811	0.265306122448979	0.0948459355929149	0.122666610140377	0.409090924111271	0.44531253143302	0.25	529.0	0.0
1	7102145	0.777952242001263	1.47053672335392	0.944359540119351	0.35935960999247	0.0300371304154284	0.27487052033125	0.105561325242302	0.549799513117804	1.85	766339.61	-17467.4785807412
1	8486702	0.85158733993961	3.90566452751565	0.884303662660729	0.310471007693751	0.0823316176667633	0.270432554048355	0.286683690539756	0.485942407916029	0.25	16.0	-15770.8221183113
1	9957074	0.598823679403568	0.00337110312794826	0.91305131569974	0.277777777777777	0.107178025511025	0.134674875062647	0.247685187994941	0.125000013432931	0.25	8268945.22222222	-0.0601940727386271
0	8292991	0.627292974455363	2.15695898377975	0.889590145580353	0.384491217883582	0.126410733355816	0.246790172698143	0.0917614997791863	0.539906591890051	0.56	83563.6	-15969.7988239626
0	11314582	0.603766880607419	2.82458930900376	0.893217786589003	0.391462544589774	0.0885185271238132	0.334152956573668	0.0567294096566078	0.563443343286422	1.85	45275.4399999999	-31664.096643875
1	10558278	0.771375288605061	0.0	0.963609746244045	0.25	0.0796487621965052	0.132273327234085	0.0208338608508133	0.450000472159246	0.24	204317.04	0.0
1	10936762	0.905002238406864	0.0	0.934598686202352	0.346938775510204	0.109591329464486	0.184805212070439	0.575396839918497	0.44444446207758	0.138888888888888	2801977.88888888	0.0
1	8453944	0.63415614590066	0.630109192321217	0.940330460519385	0.294662963224505	0.024173235062789	0.246563925322871	0.0498797843747859	0.548009937320934	1.89569160997732	1991034.61678004	-30965.4426437298
0	8929429	0.501189446878963	3.81770385184808	0.896999422103496	0.40084266583131	0.191679681976505	0.212844950976042	0.148597616894437	0.552602891600665	1.58222222222222	49228.3555555555	-30209.1240505899
0	7562916	0.459045596551933	2.27859579071737	0.946610284749532	0.303989501156827	0.0528781686817586	0.278516914650419	0.0808160115411062	0.423337520636572	0.204081632653061	674779.387755102	-29869.2518585697
0	8899315	0.659378015567505	3.1490941821988	0.904005711710057	0.348776075527163	0.162749886664887	0.317669266827128	0.109331311708598	0.585220913703613	0.25	64.0	-6101.03383102003
0	4321312	0.472664760033261	1.64566313651398	0.905667633772106	0.429175020783412	0.0850259931540385	0.307064383006075	0.12517710030667	0.555649508269168	1.09	212661.45	-32788.7602451697
0	10384939	0.458255770317619	1.47777107308628	0.923516111590878	0.391443313775887	0.038742012314113	0.271300325589175	0.0924041446808712	0.550690927493393	1.85041551246537	798486.725761772	-44809.0832634241
0	7223181	0.36514814595812	4.15012015283664	0.876209575618662	0.212577264176296	0.144476831017785	0.422460716313539	0.136098934369625	0.414961899601848	0.25	0.25	2132.70662310514
1	7312551	0.714151109207896	1.51759848164892	0.929606245849028	0.293086486727204	0.0334904356915031	0.280241395108385	0.0755133881865654	0.420084866452807	0.25	882260.734375	-39767.2905924292
1	4754410	0.871268765115748	0.82707249388052	0.947684252073494	0.363140989566503	0.0346119937033222	0.227266203524905	0.0418015436571305	0.52526728822065	1.43209876543209	3442703.28395061	-37686.4312246578
0	10980605	0.773082949610352	2.07357229033195	0.944158884355388	0.404253717722193	0.0389233779887953	0.318537159413441	0.0614848358633594	0.594243769398607	1.33884297520661	447060.049586776	-41864.3688816422
0	10898236	0.480058456052667	2.52010521121807	0.915340428852331	0.355591836734693	0.06741441772639	0.225446373239718	0.0962194309967398	0.532957946525232	0.666666666666666	79334.8888888888	-21810.5793815805
0	10195390	0.776087825002663	3.39433757380222	0.910426098734814	0.394592236630103	0.06093259825265	0.334585615010476	0.0361336563120561	0.577753556427239	1.36	118402.56	-24079.6463177281
0	4596661	0.592725892736558	0.0114777960016684	0.912189122511472	0.288888888888888	0.112755850577908	0.180699088631867	0.185378098449293	0.607142883041087	0.244897959183673	2249879.5510204	-0.0738747732019049
1	10189602	0.461585664190855	0.0	0.948837040952363	0.25	0.0914068609244894	0.128827366414345	0.285714410905153	0.50000034236363	0.1875	364535.1875	0.0
0	4643154	0.508400338889049	2.45766292320823	0.931841669048621	0.201420667987159	0.0169792479200572	0.22655853070879	0.25019570269955	0.311842232309471	0.25	625.0	-12713.6753179215
1	8639025	0.790526505601073	0.625421106155284	0.945553676803407	0.353752932022256	0.0288219841834541	0.265997478916814	0.0420018458663306	0.5822016836307	1.77734375	2341926.734375	-36624.712859806
1	8706235	0.768546300084074	0.922638071537705	0.952700054171969	0.353574836097358	0.0344194982733049	0.233689489951379	0.0452448514701019	0.551139356103302	1.77777777777777	3077882.88888888	-32364.8725203692
1	10551423	0.785620689041134	0.292113529504359	0.930465137035363	0.242603550295857	0.107447241953299	0.160510460492671	0.34412698607289	0.442500005546114	0.198347107438016	6712957.10743801	-6.97111268181603e-05
1	8058874	0.714488470605618	1.29678647419621	0.930292032332877	0.310990291484506	0.0514286813247782	0.214463407321261	0.26375482156937	0.497964339142718	0.44	338626.61	-22959.9477128271
1	8442038	0.564662185950045	0.762890467198203	0.930416189143315	0.282008758237946	0.051085149224775	0.166555444977196	0.310364768497383	0.50998768539532	0.666666666666666	971190.888888888	-8966.18450147824
0	9027011	0.58511397044847	0.548741346312342	0.942422715746544	0.420506345463998	0.0924551729924124	0.265724634425006	0.0319784855529863	0.614845897835015	2.04209366391184	389671.803709825	-41410.6679662641
0	6149916	0.542797297997382	1.10771250156926	0.943481526268452	0.323300947232571	0.0169803436793516	0.200384754831965	0.30751320965145	0.485749311793601	0.222222222222222	1731082.88888888	-38114.8498080789
0	8904203	0.584319678758084	4.26806441132209	0.921428961007902	0.466449506617589	0.134408059874808	0.265683960921549	0.0723429155001829	0.587962410817008	1.99185151652331	46695.5581711181	-85180.6758536427
1	7836084	0.887700062572554	1.19327837808426	0.959141064624666	0.227624086671705	0.0192481321940079	0.243628071205674	0.25555558974582	0.403668605365312	0.25	121.0	-29305.6698769241
0	8368297	0.407460476726252	0.76057527042437	0.941355041194779	0.378571435750879	0.0381147981131082	0.255856110637086	0.0425544292778266	0.606546271716409	1.72544378698224	723553.437633136	-40401.504089771
1	10915509	0.786836527306795	0.341366280876641	0.93472873584348	0.1875	0.105633432522523	0.116445563827731	0.444444455270278	0.450000031722668	0.25	380.25	0.0
1	6458989	0.46735728965264	1.89106768904294	0.954184908545451	0.401029215444394	0.0232473057456462	0.256787352858419	0.104024641706269	0.624521666116609	1.8304	576619.9136	-26364.4949796265
1	10374994	0.782491281047081	0.0	0.940229019464553	0.239669421487603	0.103991682923084	0.135147119576575	0.466666669952855	0.535648153447942	0.248520710059171	3283853.51479289	0.0
0	7003087	0.801310780117971	1.32273753873989	0.924921866930599	0.319618563254926	0.0832479272027172	0.236071968459669	0.0824758017585773	0.563957852923292	0.5	569330.75	-26539.5509642885
0	11102545	0.634454158258097	4.58716724307168	0.884473874222733	0.418209876543209	0.163347463761164	0.330690174380027	0.0803716693786865	0.609233624088812	0.666666666666666	22363.5555555555	-25790.6480151868
0	7687665	0.626817313206153	1.99767979929778	0.93153468419222	0.389255924367011	0.055508240248439	0.266154151626864	0.106944262956748	0.556446630760772	1.84499054820415	184059.069943289	-28513.804313756
1	7343823	0.682536501066602	0.889747196163568	0.93174777457781	0.225961538461538	0.0163646286111561	0.186697736841081	0.223390945154905	0.554845248897196	0.25	1619184.5	-21818.9550750736
1	6260285	0.862179999007035	0.842702361601579	0.946246215229956	0.303195695029037	0.0431207588782054	0.229968125300335	0.112025706711426	0.503006690382649	0.346020761245674	1876771.89619377	-42620.938529198
1	7623216	0.500108249142247	5.45098353708433	0.899313829419055	0.248284023668639	0.0892293943416208	0.192560401960029	0.321453031204471	0.262708418384943	0.25	6.25	-4571.64556201303
0	5256888	0.776735824923901	3.99895318314816	0.899077506848364	0.386280991735537	0.121617269520094	0.265734418826171	0.104013892139348	0.61987152773532	1.92899408284023	48598.1538461538	-41712.4425879212
1	7748378	0.672506693002408	1.67188291896007	0.917083282662941	0.412436000136198	0.135010328013316	0.268078353020608	0.0659309797427189	0.626316677901469	1.1875	180642.0	-26859.4979141795
1	4473476	0.671100907332908	0.0	0.945051418360792	0.272727272727272	0.0986449122768308	0.125484847743065	0.627777790559941	0.404081674926022	0.244897959183673	1939067.63265306	0.0
1	8727491	0.714170698435553	2.3327572001475	0.915726889260906	0.447756913416254	0.135022644017027	0.248719503480592	0.168961761739654	0.624541127888682	2.0	18708.984375	-13018.5750228131
1	8121731	0.705138612435199	1.53061913662218	0.93795231991236	0.35123728345868	0.0573134031730103	0.280535670173341	0.0538394827910747	0.610512397544873	1.13888888888888	711248.222222222	-33884.4782690705
1	7230639	0.741310712437037	3.90081003269074	0.889639379555966	0.340888822829964	0.13688464399558	0.292169084606656	0.0909865455071073	0.525325378291581	1.60999999999999	16968.36	-9506.64105534916
1	8272720	0.723439918748744	1.61519706739897	0.917822825171001	0.351657325369773	0.0782877003387746	0.223986228794689	0.0814805716963387	0.550021010794481	0.5	291925.1875	-21172.2645836652
1	10420869	0.646581349677207	1.18609934268864	0.944015855892931	0.222222222222222	0.0947813767825119	0.146622051317178	0.219246242152033	1.12448830363171e-06	0.25	222131.6875	-0.000441947900987367
1	6353005	0.50735668182294	3.80347231886094	0.908395926358813	0.338415085145447	0.0722683871266524	0.181562663619195	0.219073076171346	0.468508564121646	0.25	182.25	-9846.68740792655
1	9947387	0.866925298433376	0.0	0.944282401511483	0.160493827160493	0.0978390558293184	0.14398319165017	0.253472231508829	0.714285730669421	0.16	4181067.04	0.0
0	10884188	0.429243769260202	1.38561367423977	0.890564727880371	0.472346829857677	0.166966558416128	0.269727813590154	0.0646650445350905	0.643615028113511	1.89158163265306	83087.8010204081	-24124.7581993299
0	10562262	0.370492211357202	1.28271700189031	0.919295423078208	0.440209637410771	0.0992249071033172	0.277065178116895	0.0350033973105618	0.587384028998715	1.921875	407799.577148437	-40156.5161020344
0	6231678	0.390172811287182	1.64027429102137	0.923124923065564	0.390569959280952	0.0725131188448174	0.267029978943385	0.101529037011365	0.534016396637314	1.51	604171.5275	-63276.0740474402
1	9982432	0.811129015853066	0.0	0.952211374262323	0.25	0.102206382215167	0.154318450647361	0.398100919499516	0.668402797168974	0.204081632653061	2343817.67346938	0.0
