# Supplementary material for: Clinical study of 18F-FDG PET/CT radiomics in differentiating pulmonary solitary solid adenocarcinoma nodules and inflammatory nodules
Source: PeerJ. 2026 Jun 1;14:e21188. doi: 10.7717/peerj.21188 (PMC13235688; doi:10.7717/peerj.21188)
Supplement: Supplemental Information 2 [file peerj-14-21188-s002.zip › OriginalData/radiomicsdata/2.PET/Original_PET.xlsx]

## Sheet: Sheet1
Group	imageName	pet-original_shape_Elongation	pet-original_shape_Flatness	pet-original_shape_LeastAxisLength	pet-original_shape_MajorAxisLength	pet-original_shape_Maximum2DDiameterColumn	pet-original_shape_Maximum2DDiameterRow	pet-original_shape_Maximum2DDiameterSlice	pet-original_shape_Maximum3DDiameter	pet-original_shape_MeshVolume	pet-original_shape_MinorAxisLength	pet-original_shape_Sphericity	pet-original_shape_SurfaceArea	pet-original_shape_SurfaceVolumeRatio	pet-original_shape_VoxelVolume	pet-original_firstorder_10Percentile	pet-original_firstorder_90Percentile	pet-original_firstorder_Energy	pet-original_firstorder_Entropy	pet-original_firstorder_InterquartileRange	pet-original_firstorder_Kurtosis	pet-original_firstorder_Maximum	pet-original_firstorder_MeanAbsoluteDeviation	pet-original_firstorder_Mean	pet-original_firstorder_Median	pet-original_firstorder_Minimum	pet-original_firstorder_Range	pet-original_firstorder_RobustMeanAbsoluteDeviation	pet-original_firstorder_RootMeanSquared	pet-original_firstorder_Skewness	pet-original_firstorder_TotalEnergy	pet-original_firstorder_Uniformity	pet-original_firstorder_Variance	pet-original_glcm_Autocorrelation	pet-original_glcm_ClusterProminence	pet-original_glcm_ClusterShade	pet-original_glcm_ClusterTendency	pet-original_glcm_Contrast	pet-original_glcm_Correlation	pet-original_glcm_DifferenceAverage	pet-original_glcm_DifferenceEntropy	pet-original_glcm_DifferenceVariance	pet-original_glcm_Id	pet-original_glcm_Idm	pet-original_glcm_Idmn	pet-original_glcm_Idn	pet-original_glcm_Imc1	pet-original_glcm_Imc2	pet-original_glcm_InverseVariance
1	2778016	0.890327	0.845027	12.3921	14.6648	16.2788	17.4642	17.4642	18.8149	1451.5	13.0565	0.732958	845.83	0.582728	1472	4916.56	11198.4	9.81929e+10	8.29403	3518.57	2.36565	13824.1	1933.35	7827.18	7609.17	2949.62	10874.5	1428.76	8167.44	0.351935	9.81929e+10	0.0036238	5.44244e+06	52843.1	2.29042e+09	1.39718e+06	31680	1973.08	0.881892	37.1727	6.29064	524.482	0.0619769	0.022253	0.989854	0.923828	-0.651729	0.999989	0.0239469
1	2821945	0.95373	0.778773	16.3085	20.9413	22.8254	25	26.4008	27.313	4516.54	19.9723	0.717723	1841.05	0.407623	4544	10841	25110.2	1.51935e+12	9.5312	7917.98	2.20062	29239.7	4359.22	17523.2	17097.5	5962.74	23277	3255.98	18285.6	0.219351	1.51935e+12	0.00151163	2.73005e+07	283749	5.31253e+10	9.13747e+06	155630	6602.92	0.917681	67.2695	7.17273	1836.76	0.0413613	0.013966	0.99253	0.934583	-0.641949	0.999997	0.0139866
0	3238176	0.81662	0.617626	11.1704	18.086	18.6011	19.4165	19.4165	22.3159	1835.71	14.7694	0.725363	999.535	0.544495	1856	4590.16	10942.4	1.14701e+11	8.34571	3549.67	2.43149	13675.7	1972.04	7491.39	7198.68	2228.72	11447	1451.35	7861.31	0.410918	1.14701e+11	0.00355209	5.67918e+06	59742.9	2.53068e+09	1.89115e+06	32832.4	2065.34	0.881025	37.5332	6.35707	586.5	0.0630963	0.0232341	0.990428	0.9268	-0.619608	0.999983	0.0236417
1	3435132	0.879205	0.828427	14.4087	17.3929	19.4165	21.1896	21.1896	22.3159	2408.17	15.2919	0.712023	1220.25	0.506712	2432	12461	28668.6	1.04034e+12	9.49366	8758.23	2.5269	36124.6	4978.33	19781.3	18863	8101.74	28022.9	3643.73	20682.7	0.524376	1.04034e+12	0.00160112	3.64751e+07	311450	1.10144e+11	4.19012e+07	213156	11522.1	0.896704	89.2078	7.56348	3228.85	0.0310393	0.00900055	0.991025	0.928488	-0.737152	1	0.00947946
1	3745165	0.668383	0.513163	12.975	25.2844	25.4951	24.0416	30.6105	32.5269	3233.08	16.8997	0.649838	1627.13	0.503276	3264	4761.14	12649.1	2.62814e+11	8.68704	4357.01	2.27121	15575.9	2404.82	8493.54	8249.89	2602.34	12973.6	1789.75	8973.24	0.296931	2.62814e+11	0.00272826	8.37883e+06	77453.5	5.3785e+09	1.77883e+06	48867.2	2417.55	0.904903	40.6969	6.46325	662.945	0.059644	0.0217503	0.991243	0.929612	-0.580848	0.999979	0.0236872
1	4000492	0.754625	0.524319	14.7114	28.058	25	34.4384	33.0151	37.0135	5535.04	21.1733	0.67831	2230.85	0.403041	5568	2521.03	5481.14	8.71652e+10	7.37217	1586.77	2.72066	7144.88	917.021	3795.25	3571.66	1517.35	5627.53	662.913	3956.6	0.654519	8.71652e+10	0.00692761	1.25076e+06	11566.2	1.45248e+08	376923	7454.68	295.004	0.923431	13.9946	5.0249	86.4504	0.137201	0.0673098	0.994309	0.943268	-0.332195	0.996076	0.0702956
0	4115709	0.797225	0.659731	14.954	22.6668	22.8254	25.4951	27.4591	29.1548	3810.62	18.0705	0.675385	1746.88	0.458424	3840	6690.52	14710	4.48613e+11	8.75318	4410.36	2.37998	17908.1	2453.95	10393.7	10057.2	3745.77	14162.3	1808.07	10808.6	0.361863	4.48613e+11	0.00261217	8.79794e+06	94480.4	6.07483e+09	3.30125e+06	51162.3	2278.41	0.91413	39.5549	6.43606	623.467	0.0608701	0.0223123	0.993054	0.936664	-0.561416	0.999972	0.0233904
0	4192213	0.613068	0.525726	11.8031	22.451	22.8254	22.8254	18.6011	25.3377	2218.04	13.764	0.68557	1199.72	0.540891	2240	2765.63	5769.3	4.11505e+10	7.40431	1608.09	2.7468	7454.02	935.603	4128.64	3951.58	1827.02	5627	668.654	4286.11	0.572288	4.11505e+10	0.00680006	1.32507e+06	11928.4	1.60509e+08	345519	7813.23	427.547	0.895975	16.9168	5.26348	124.861	0.115352	0.0517531	0.991812	0.932512	-0.44793	0.999333	0.0565362
1	4282517	0.969672	0.835443	18.4398	22.0718	28.3019	27.5862	25	29.1548	5858.54	21.4024	0.740143	2123.38	0.362442	5888	4935.2	10917	3.82465e+11	8.35851	3386.77	2.10828	12529.2	1836.55	7758.46	7574.83	2861.89	9667.33	1393.29	8059.57	0.173115	3.82465e+11	0.00329342	4.76289e+06	50517	1.55954e+09	453003	27121.6	1067.41	0.923396	27.0387	5.89386	294.417	0.0835716	0.0341744	0.993024	0.936644	-0.435764	0.999642	0.0364527
0	4321312	0.784464	0.727586	13.161	18.0886	19.4165	22.8254	19.2354	23.0217	2087.83	14.1899	0.713188	1107.67	0.530536	2112	3062.4	7188.03	5.70851e+10	7.82221	2215.69	2.48637	9067.09	1261.96	4966.57	4806.31	1875.38	7191.71	918.597	5198.93	0.42764	5.70851e+10	0.00499177	2.36209e+06	21571.1	4.53019e+08	524204	13714.7	774.162	0.892442	23.0501	5.67232	218.246	0.0918571	0.0383447	0.990868	0.928164	-0.518513	0.999847	0.0402948
0	4385676	0.83326	0.673837	18.6852	27.7296	33.0151	30.8869	28.3019	35.5809	8029.29	23.106	0.69109	2805.87	0.349454	8064	5598.44	10547.8	5.06731e+11	8.11711	2574.52	3.02689	13612.8	1536.56	7695.17	7285.39	3992.66	9620.15	1085.28	7927.09	0.786131	5.06731e+11	0.00423891	3.62302e+06	30646	1.41889e+09	2.39215e+06	22079.6	586.281	0.948079	19.955	5.52618	170.813	0.102522	0.0440746	0.996103	0.951908	-0.381671	0.998965	0.0466975
0	4643154	0.974821	0.779782	14.7677	18.9382	22.8254	22.8254	22.8254	24.5357	3301.96	18.4614	0.708356	1513.84	0.458468	3328	4365.05	9870.5	1.69769e+11	8.24233	3027.73	2.48855	12393.5	1707.05	6836.17	6532.45	2651.61	9741.91	1251.76	7142.3	0.483787	1.69769e+11	0.0037394	4.27926e+06	38914.5	1.51385e+09	1.5889e+06	25098.8	1177.61	0.909745	28.2839	5.99169	339.982	0.0774569	0.0296039	0.992404	0.934339	-0.509266	0.999885	0.0309528
1	4754410	0.914668	0.740478	19.5375	26.385	31.7648	30.0832	31.7648	34.0881	8091.04	24.1336	0.687037	2836.87	0.350619	8128	9057.97	21004.3	1.89306e+12	9.3474	6771.63	2.15495	24969.7	3667.15	14620.9	14236.1	4769.53	20200.2	2769.69	15261.3	0.20292	1.89306e+12	0.00169174	1.91359e+07	203266	2.5473e+10	5.36097e+06	108686	4042.82	0.927393	51.4322	6.91429	1290.34	0.0517436	0.0181026	0.993924	0.941946	-0.528601	0.999973	0.0185684
0	5229894	0.889616	0.853848	16.4025	19.2101	22.8254	22.8254	22.8254	23.8747	3556.88	17.0896	0.708171	1591.2	0.447359	3584	11145.5	24123.1	1.12814e+12	9.36813	6898.09	2.47298	29591.5	3968.69	17073.1	16417	7237.28	22354.2	2887.21	17741.8	0.421974	1.12814e+12	0.0017353	2.328e+07	214651	4.39459e+10	1.7122e+07	134404	5947.26	0.91443	64.3224	7.11657	1665.62	0.0409322	0.0133252	0.992699	0.93475	-0.658405	0.999998	0.0143469
0	5237620	0.873024	0.784494	12.5793	16.035	19.4165	17.4642	17.4642	20.6398	1706.17	13.9989	0.688247	1003.28	0.588029	1728	6342.14	16698.2	2.34691e+11	8.89295	5895.13	2.38602	21058.7	3210.51	10997.7	10477.9	4070.17	16988.5	2394.2	11654	0.472816	2.34691e+11	0.00241662	1.48664e+07	115437	1.70466e+10	8.84328e+06	86721.6	5475.33	0.880368	62.0138	7.01224	1464.83	0.0417102	0.0135089	0.988493	0.919193	-0.713841	0.999998	0.0146223
0	5256888	0.752588	0.623926	14.0949	22.5906	22.8254	27.5862	21.9317	29.6985	3430.21	17.0015	0.716208	1535.77	0.447718	3456	1934.39	4010.49	3.10839e+10	6.91854	1167.56	2.37733	4875.48	644.55	2896.01	2831.41	927.503	3947.98	475.401	2999.03	0.303478	3.10839e+10	0.00918692	607308	7940.85	2.87858e+07	49344.6	3500.42	165.559	0.908998	10.6024	4.56643	45.997	0.161552	0.0832061	0.993555	0.939178	-0.331471	0.99453	0.0873434
0	5428139	0.731189	0.625783	13.6323	21.7843	21.9317	22.8254	25	27.313	3047.79	15.9285	0.73122	1390.25	0.45615	3072	1891.98	3860.42	2.51298e+10	6.79794	1084.07	2.48884	4744.33	609.125	2763.41	2640.62	1147.68	3596.65	446.86	2860.12	0.508177	2.51298e+10	0.0101242	543862	5760.59	2.47791e+07	75941.9	3224.37	158.359	0.905895	10.3754	4.56426	45.0552	0.161661	0.0815236	0.992603	0.935136	-0.328789	0.993971	0.0847671
1	5467833	0.893137	0.868614	19.1331	22.0271	26.4008	26.4008	26.4008	27.313	5472.92	19.6733	0.702347	2138.35	0.390715	5504	8660.47	20580.1	1.22445e+12	9.29337	6765.13	2.16215	24255.8	3646.61	14267.5	13858.9	5220.09	19035.7	2752.57	14915.3	0.247957	1.22445e+12	0.0017583	1.89055e+07	178400	2.55086e+10	6.00348e+06	108627	3984.72	0.928431	52.1084	6.87024	1159.66	0.0513449	0.0184918	0.993266	0.937822	-0.581762	0.99999	0.0192204
1	5519428	0.91174	0.769481	15.6524	20.3415	25	25	25	25.9615	2648.88	18.5461	0.547836	1689.95	0.637989	2688	4003.6	8908.02	9.9148e+10	7.77084	2449.76	2.86941	10766.5	1508.67	5789.1	5097.32	2911.42	7855.05	1076.27	6073.34	0.96847	9.9148e+10	0.00579543	3.37173e+06	19779.7	1.24548e+09	2.89458e+06	21227.5	517.488	0.952444	17.5948	5.38815	178.806	0.129248	0.064632	0.994869	0.948809	-0.507009	0.999805	0.0656827
0	5528571	0.702078	0.595731	9.0562	15.2018	13.8924	16.2788	13.8924	17.72	881.125	10.6729	0.757102	587.067	0.66627	896	3158.7	5535.44	1.69416e+10	7.04612	1284.08	2.40584	6446.41	741.56	4254.67	4162.19	2066.63	4379.77	541.156	4348.34	0.261793	1.69416e+10	0.00858727	805811	9937.3	5.09712e+07	63205.3	4669.3	321.27	0.870287	14.8803	5.00293	86.3013	0.125768	0.0580214	0.989871	0.924515	-0.542847	0.999751	0.0603984
1	5543688	0.757376	0.622926	11.6717	18.7369	17.4642	21.1896	21.1896	22.3159	1961.92	14.1908	0.706432	1072.84	0.546831	1984	5746.65	15177.6	2.26025e+11	8.75638	5118.7	2.2716	18346.4	2834.91	10118	9728.04	3778.14	14568.2	2119.09	10673.5	0.36833	2.26025e+11	0.0026106	1.15504e+07	93976.4	9.95631e+09	4.0254e+06	67143.2	3911.31	0.889084	52.2842	6.7885	1052.34	0.0501696	0.0183032	0.988778	0.920329	-0.671601	0.999996	0.0181857
0	5556852	0.75346	0.539259	14.0845	26.1182	28.3019	28.3019	22.8254	32.0312	4644.17	19.679	0.693353	1941.49	0.418049	4672	3346.63	7035.38	1.21847e+11	7.65002	1975.4	2.70723	8763.47	1142.98	4912.76	4607.41	2187.96	6575.51	824.572	5106.88	0.681967	1.21847e+11	0.00576417	1.94503e+06	16765.3	3.50246e+08	762904	11698.1	481.027	0.920841	17.7983	5.38289	145.347	0.116715	0.0545067	0.993222	0.93872	-0.382116	0.998535	0.0564982
1	5614565	0.848192	0.808167	18.7591	23.2119	26.4008	26.4008	26.8701	29.1548	5602.33	19.6881	0.713212	2138.84	0.381776	5632	18201.5	39383.1	4.78515e+12	10.0752	11991.2	2.3351	48112.7	6582.66	28052.2	27187.5	11279.2	36833.5	4886.76	29148.5	0.360856	4.78515e+12	0.00105298	6.27112e+07	605268	3.03713e+11	6.56152e+07	361618	13887.6	0.925257	98.4272	7.72139	3809.79	0.0290694	0.00862471	0.993699	0.938969	-0.682437	0.999999	0.00964317
0	5669069	0.876305	0.723538	12.6208	17.4433	19.4165	19.4165	21.2132	23.0217	1962	15.2856	0.697315	1086.9	0.553974	1984	2377.62	3771.04	1.90642e+10	6.38961	773.097	2.49151	4287.96	435.765	3053.99	3038.56	1480.44	2807.52	317.285	3099.83	-0.00900587	1.90642e+10	0.013367	282092	4851.85	6.74997e+06	-4106.71	1644.63	67.641	0.920312	6.76599	3.96346	19.6475	0.218327	0.127765	0.994771	0.944913	-0.353986	0.99393	0.13302
1	5857774	0.68631	0.577474	19.546	33.8474	29.1548	39.4081	32.8938	40.9145	9685.33	23.2298	0.665136	3303.57	0.34109	9728	11831.9	24832.2	3.40389e+12	9.49958	7531.7	2.14373	29324.2	4051.92	18074.9	17701.2	7264.59	22059.6	3071.01	18705.8	0.144591	3.40389e+12	0.00151599	2.32054e+07	244031	3.78013e+10	3.97382e+06	132554	4628.59	0.931742	55.3574	7.01072	1423.36	0.0496692	0.0176766	0.994154	0.942633	-0.52497	0.999976	0.0183595
1	5987871	0.804348	0.601935	14.2312	23.6424	22.8254	25	27.5862	29.6985	4067.79	19.0167	0.715582	1722.12	0.423355	4096	8124.85	18204.5	7.32146e+11	9.06077	5547.05	2.32619	22030.8	3080.68	12842.2	12462.4	4866.9	17163.9	2277.41	13369.6	0.32947	7.32146e+11	0.00210035	1.3825e+07	136999	1.46018e+10	5.8371e+06	79811.2	3751.23	0.909336	50.7128	6.75519	998.266	0.0509526	0.0179952	0.992219	0.933321	-0.594028	0.999989	0.0186832
0	5990681	0.838089	0.786319	14.3891	18.2993	21.1896	21.9317	20.2485	24.5357	2533.96	15.3365	0.713927	1259.01	0.496856	2560	6665.8	14352.5	2.89977e+11	8.65517	4263.25	2.30425	17229.8	2360.36	10256.3	10010.6	4291.28	12938.5	1747.63	10642.9	0.268509	2.89977e+11	0.00279388	8.08047e+06	78291.9	4.9902e+09	1.69275e+06	46881.7	2287.85	0.906065	39.7756	6.44313	643.284	0.0590605	0.0207959	0.991671	0.93087	-0.611206	0.999987	0.021654
0	6062826	0.71875	0.572243	18.6372	32.5687	30.0832	35.3412	39	39.1152	8407.12	23.4088	0.630059	3173.47	0.377474	8448	7223.2	12267.2	8.31975e+11	8.19577	2880.14	2.24339	14196.4	1566.96	9744.82	9694.65	5103.92	9092.51	1170.4	9923.81	-0.0187105	8.31975e+11	0.00374775	3.52036e+06	41741.5	1.02433e+09	-84723.2	21337.9	324.753	0.969863	14.3757	5.15143	109.001	0.136162	0.0660118	0.997567	0.96278	-0.401525	0.999276	0.0694448
0	6109509	0.879849	0.697769	14.6633	21.0145	25	22.8254	22.8254	25.9615	3104.79	18.4896	0.615326	1672.63	0.538726	3136	3040.02	5518.31	5.70566e+10	7.13739	1359.26	2.41049	6614.83	764.272	4164.04	4057.68	2165.74	4449.09	560.578	4265.45	0.369573	5.70566e+10	0.00793574	854865	8629.28	6.18272e+07	107884	5134.44	185.632	0.929846	11.0632	4.66465	53.7925	0.162335	0.0855024	0.994295	0.943394	-0.385542	0.997834	0.0883883
1	6114102	0.706095	0.63706	15.0591	23.6385	21.1896	25	27.5862	29.1548	3746.58	16.691	0.678493	1719.34	0.458909	3776	6102.73	12817.4	3.38914e+11	8.52646	3568.63	2.67967	16279.9	2066.07	9127.96	8783.97	3845.85	12434	1482.12	9473.9	0.529445	3.38914e+11	0.00310769	6.43524e+06	61129.9	3.82726e+09	3.46765e+06	38496.7	1641.15	0.917907	32.8009	6.25944	509.423	0.073708	0.0292949	0.993524	0.940138	-0.535399	0.999945	0.0305421
1	6134470	0.764244	0.595997	13.1352	22.0391	22.8254	24.0416	27.4591	29.1548	2724.42	16.8432	0.644955	1462.64	0.536863	2752	5671.4	9293.15	1.61857e+11	7.70473	1965.66	2.65463	10185.2	1127.85	7543.21	7667.44	3140	7045.25	812.705	7669.06	-0.415667	1.61857e+11	0.00542866	1.91452e+06	37321.2	3.04567e+08	-530014	10341.6	550.522	0.897291	18.8232	5.46664	178.501	0.110406	0.0489347	0.993258	0.93958	-0.451626	0.99948	0.0499244
0	6149916	0.918176	0.528154	14.1926	26.872	30.0832	30.8869	28.3019	32.5269	5917.04	24.6732	0.651026	2430.09	0.410693	5952	3257.58	6380.32	1.3569e+11	7.49758	1710.04	2.90226	8350.3	984.789	4618.33	4390.7	2006.9	6343.4	703.094	4774.66	0.684954	1.3569e+11	0.00646243	1.46844e+06	14679	2.19128e+08	519767	8885.78	317.742	0.930786	14.3066	5.09488	101.906	0.135045	0.0646909	0.99518	0.948307	-0.342728	0.996943	0.0672457
1	6189293	0.77544	0.608157	10.03	16.4925	19.4165	17.4642	16.5529	20.6398	1259.92	12.7889	0.699977	805.926	0.639666	1280	5135.92	11629.3	9.51454e+10	8.28145	3930.28	2.00925	13263.7	2050.79	8279.66	8194.72	3064.26	10199.5	1588.12	8621.62	0.101694	9.51454e+10	0.00357788	5.77956e+06	58076.4	2.24088e+09	49794.5	33364.8	1610.37	0.907047	33.2994	6.14626	444.17	0.0691231	0.0262244	0.990583	0.927032	-0.673527	0.999992	0.029075
1	6197445	0.802676	0.746065	11.9806	16.0585	16.5529	17.4642	17.4642	18.8149	1515.67	12.8897	0.730395	873.633	0.576402	1536	18754.8	47465.9	1.74031e+12	9.75795	15888.5	2.35353	58983.1	8807.43	31945.2	30835.4	10584.6	48398.5	6526.21	33660.3	0.369575	1.74031e+12	0.0013148	1.1252e+08	1.02762e+06	9.55439e+11	1.32999e+08	647545	42396.7	0.876095	172.1	8.29053	11456.7	0.0183395	0.00480231	0.988978	0.920988	-0.837365	1	0.00517696
0	6231678	0.544237	0.415145	14.7383	35.5015	28.3019	33.2415	32.5269	40.4228	4183.33	19.3212	0.570108	2202.29	0.526444	4224	5226.45	8817.9	2.17677e+11	7.76619	1947.7	2.53005	10494.8	1123.51	7045.75	7060.13	3279.62	7215.21	810.581	7178.67	-0.0182492	2.17677e+11	0.00519914	1.89078e+06	27788.2	3.15058e+08	-66226.9	11125.6	359.799	0.936945	15.4589	5.17731	108.738	0.124598	0.0575406	0.995741	0.95043	-0.416395	0.99919	0.0590306
0	6235021	0.645052	0.556551	19.2508	34.5895	36.3593	30.8869	35.4683	39.2173	9238.04	22.312	0.635599	3349.82	0.362611	9280	7270.31	15572.7	1.24486e+12	8.85678	4600.65	2.21865	19429.2	2535.49	11177.3	10980	4161	15268.2	1902.82	11582.1	0.205858	1.24486e+12	0.00235813	9.21246e+06	102373	6.0726e+09	1.82132e+06	52165.5	2016.8	0.924697	36.3644	6.43127	637.821	0.0677163	0.0258138	0.994693	0.945427	-0.441318	0.999789	0.0270789
1	6260285	0.912067	0.804138	19.4835	24.2291	28.3019	30.0832	28.8617	30.2324	7071.54	22.0986	0.712408	2500.91	0.353658	7104	15880.4	35765.8	4.87794e+12	10.0147	11293.7	2.14796	41669.6	6102.32	25174.5	24473.4	10007.7	31661.9	4605.85	26204	0.235024	4.87794e+12	0.00107326	5.28939e+07	495868	1.97066e+11	2.91151e+07	302849	10117.3	0.934586	82.9057	7.51698	2932.3	0.0350497	0.0112215	0.993791	0.940221	-0.639682	0.999999	0.0118851
1	6353005	0.540485	0.453978	12.9159	28.4505	25	26.4008	21.1896	27.313	2396.58	15.3771	0.600787	1441.54	0.601496	2432	3109	5582.8	4.78218e+10	7.20893	1323.74	2.68206	6966.28	772.076	4330.62	4316.11	2072.05	4894.23	549.501	4434.36	0.254039	4.78218e+10	0.00771275	909315	10870.6	7.45145e+07	74528.1	5277.22	327.122	0.882816	14.7681	5.09945	96.5137	0.128953	0.0601809	0.991746	0.93246	-0.405592	0.998515	0.0639976
1	6458989	0.922335	0.574891	14.2121	24.7214	27.5862	29.8329	28.3019	31.4006	5091.08	22.8014	0.680336	2103.62	0.413197	5120	15310.2	36932.5	3.64691e+12	10.0496	12210.7	2.14961	43206.5	6612.45	25496.9	24811.6	8245.19	34961.3	4988	26688.7	0.197113	3.64691e+12	0.00107056	6.21945e+07	633821	2.66714e+11	2.45961e+07	352915	16112.1	0.911909	103.599	7.82089	4671.56	0.0289533	0.00861245	0.99195	0.933247	-0.692597	1	0.00954215
0	7003087	0.844077	0.737073	18.5641	25.1863	31.7648	33.8378	28.3019	35.5809	5465.67	21.2592	0.662457	2265.11	0.414424	5504	2917.31	5541.66	9.42214e+10	7.21302	1297.62	3.41795	7474.36	814.203	4008.03	3762.35	1959.79	5514.58	556.612	4137.48	0.904863	9.42214e+10	0.00817204	1.05445e+06	9316.58	1.39862e+08	448157	6615.39	201.993	0.940774	11.4026	4.8102	66.2038	0.159832	0.0830844	0.995913	0.952166	-0.341493	0.996254	0.0873406
1	7102145	0.960887	0.919177	15.5596	16.9278	21.9317	19.4165	19.4165	23.0217	2793.92	16.2657	0.757044	1267.18	0.45355	2816	4933.43	12003.5	2.06537e+11	8.56884	3960.04	2.3658	14842.3	2185.65	8147.42	7849.91	2803.35	12038.9	1615.47	8564.12	0.395591	2.06537e+11	0.00296601	6.96378e+06	63285.2	3.76718e+09	2.5168e+06	40349.3	2058.18	0.902103	37.8102	6.37132	565.751	0.0621861	0.0225886	0.991316	0.929376	-0.581944	0.999976	0.0240735
0	7190694	0.892006	0.743811	17.3715	23.3548	26.4008	26.4008	26.4008	29.1548	5664.58	20.8326	0.704795	2180.39	0.384915	5696	16261.2	37163.6	4.51576e+12	10.0822	12629.3	2.12224	44907.4	6644.41	27036.6	27103.1	8304.22	36603.1	5065.68	28156.6	-0.0304447	4.51576e+12	0.00103482	6.18159e+07	722558	2.54035e+11	-2.23932e+07	337724	16150.7	0.907143	102.134	7.88626	5310.95	0.031426	0.00976076	0.992624	0.936935	-0.677687	0.999999	0.00995639
0	7191404	0.8891	0.799723	24.521	30.6619	37.6431	35.6931	38.0789	39.6232	12420.6	27.2615	0.587595	4414.03	0.355379	12480	6709.92	12207.2	1.10901e+12	8.31172	2925.3	2.80782	16054.5	1707.18	9191.44	8862.37	4841.36	11213.1	1231.1	9426.72	0.608102	1.10901e+12	0.00357706	4.38055e+06	39763.7	2.01412e+09	2.58677e+06	27043	562.182	0.959194	18.5418	5.55122	203.896	0.116687	0.0540105	0.997251	0.961348	-0.364543	0.998799	0.0564105
1	7192792	0.746218	0.480139	15.0842	31.4164	35.3412	30.8869	30.8869	37.0135	6608.17	23.4435	0.589953	2886.6	0.436824	6656	2924.39	6048.06	1.35883e+11	7.48912	1800.41	2.22716	7182.54	972.113	4366.48	4260.08	1535.63	5646.91	731.491	4518.31	0.270036	1.35883e+11	0.00607936	1.34891e+06	16365.3	1.40095e+08	155244	7996.94	235.872	0.942438	12.4751	4.8705	70.716	0.147153	0.0733711	0.995478	0.949198	-0.336162	0.996506	0.0767842
0	7223181	0.863258	0.658048	12.1564	18.4734	20.2237	22.8254	21.1896	23.0217	2214.38	15.9473	0.678367	1211.12	0.546935	2240	2082.67	4723.86	2.63639e+10	7.20761	1461.21	2.40056	5787.19	814.255	3286.51	3168.75	1318.25	4468.94	599.411	3430.68	0.40432	2.63639e+10	0.00757773	968478	8914.69	7.53642e+07	120066	5720.84	308.172	0.897277	14.4108	5.02933	88.593	0.133148	0.0647448	0.990706	0.928269	-0.421398	0.99883	0.0647552
1	7230639	1	1	9.16515	9.16515	10.6301	10.6301	10.6301	12.7279	500.667	9.16515	0.858612	355.129	0.709312	512	2192.69	3711.16	4.60329e+09	6.36649	868.326	2.23062	4155.7	470.814	2944.95	2958	1477.34	2678.36	350.114	2998.47	0.00268366	4.60329e+09	0.013443	318073	4451.28	6.23055e+06	-5144.73	1677.21	205.238	0.779736	11.8674	4.66578	56.7465	0.147208	0.072011	0.9831	0.904917	-0.511908	0.999201	0.0752747
1	7245261	0.802617	0.734367	15.6372	21.2934	22.8254	25	21.1896	27.313	3750.46	17.0904	0.725364	1609.35	0.429108	3776	12718.1	27803.9	1.57018e+12	9.55996	8374.24	2.47482	34873.8	4672.2	19589.5	18824.5	6759.33	28114.5	3431.74	20391.9	0.453272	1.57018e+12	0.00152011	3.20846e+07	347560	8.38662e+10	3.08041e+07	186010	8899.65	0.907859	78.4404	7.40691	2459.88	0.0365793	0.0122265	0.99308	0.93656	-0.676475	0.999999	0.0125911
1	7283564	0.594338	0.522944	14.509	27.7448	20.2485	30.0832	27.8927	32.0312	4322.46	16.4898	0.693848	1849.44	0.427868	4352	21495.8	45957.9	5.24187e+12	10.2129	13978.4	2.3894	58665.9	7673.02	33446.1	32965.8	11427	47238.9	5681.73	34705.5	0.187972	5.24187e+12	0.000967904	8.5833e+07	1.0019e+06	5.62748e+11	4.37502e+07	481419	25004.9	0.900094	130.76	8.11527	6845.47	0.0236125	0.00673279	0.993115	0.937063	-0.736248	1	0.00693873
0	7300588	1	0.810341	11.0635	13.6528	16.2788	16.2788	17.4642	17.72	1260	13.6528	0.704532	800.75	0.635516	1280	4509.57	7163.89	4.43545e+10	7.16268	1526.99	2.11804	7859.58	812.952	5805.75	5784.13	3703.53	4156.05	613.27	5886.59	0.0528927	4.43545e+10	0.00765503	945210	9472.22	6.53509e+07	-15542	5559.8	281.459	0.903186	13.767	4.94964	81.2348	0.133899	0.0630613	0.990154	0.926365	-0.500912	0.999603	0.0679454
1	7312551	0.951806	0.726783	15.9082	21.8885	26.4008	25	25	27.313	4834.88	20.8336	0.708633	1951.28	0.403584	4864	7076.34	30467	1.99027e+12	10.1096	12749.1	2.29053	39795.7	7021.35	18363.9	17763.3	3201.99	36593.7	5228.08	20228.3	0.303746	1.99027e+12	0.00103126	7.19502e+07	527628	4.46611e+11	5.51355e+07	447000	11427	0.95002	87.105	7.60397	3439.89	0.0332346	0.0101829	0.994741	0.94531	-0.713384	1	0.0107323
1	7317086	0.624859	0.553319	15.8307	28.6104	33.8378	30.0832	24.2074	34.5543	4960.88	17.8775	0.681957	2062.68	0.41579	4992	4113.17	7542.21	1.67972e+11	7.64174	1636.92	3.34434	10063.7	1038.63	5647.09	5435.65	2686.09	7377.56	699.249	5800.72	0.752247	1.67972e+11	0.00598843	1.75875e+06	18512.2	3.73473e+08	797609	10791.2	365.373	0.934393	15.2714	5.20948	122.658	0.129015	0.060416	0.99588	0.952195	-0.383829	0.998556	0.0628
1	7318208	0.881935	0.766909	18.3438	23.9192	28.8617	28.8617	26.4008	29.6985	6174.88	21.0952	0.704061	2311.85	0.374396	6208	7414.41	15526.8	7.90627e+11	8.76888	4353.71	2.72484	19690.4	2517.21	10859.1	10215.4	4288.29	15402.1	1820.54	11285.2	0.687868	7.90627e+11	0.00266461	9.43676e+06	92690.5	8.39508e+09	8.37586e+06	56715.8	1834.92	0.936987	35.0204	6.33742	554.712	0.0682036	0.0258553	0.995239	0.947611	-0.495608	0.999916	0.0266781
1	7325385	0.792686	0.730173	14.107	19.32	21.1896	21.1896	21.9545	24.5357	2661.88	15.3147	0.719731	1290.54	0.484824	2688	11220.2	24746.9	8.84223e+11	9.3548	7281.89	2.55458	31145.7	4141.55	17417.4	16711.4	7545.14	23600.6	3003.77	18137	0.498291	8.84223e+11	0.00174967	2.55851e+07	221078	5.58247e+10	2.33178e+07	150451	7379.8	0.905871	71.3278	7.25253	2052.33	0.0378682	0.0119597	0.991892	0.931837	-0.702394	0.999999	0.0129545
1	7329141	0.621584	0.462124	12.4331	26.9042	28.3019	28.3019	21.9545	29.1548	2850.83	16.7232	0.598098	1625.65	0.570236	2880	2099.65	4139.02	2.90739e+10	6.91565	1163.4	2.4685	5298.4	643.227	3080.93	3011.77	1357.15	3941.25	475.293	3177.28	0.327839	2.90739e+10	0.00920525	602959	6428.12	3.04998e+07	49878.5	3554.22	194.421	0.895775	11.3669	4.71852	56.2745	0.156314	0.0796773	0.992369	0.93494	-0.350767	0.995819	0.0827262
1	7343608	0.842317	0.674675	18.1594	26.9158	30.0832	31.7648	26.4008	32.5269	7388.62	22.6716	0.695031	2639.5	0.357239	7424	5236.53	11729.3	5.40383e+11	8.47113	3755.28	2.19289	14031.6	2014.32	8188.14	7867.3	2930.96	11100.6	1525.6	8531.63	0.35519	5.40383e+11	0.00309109	5.743e+06	58460.2	2.44646e+09	1.74788e+06	33677.6	1093.09	0.936577	26.9651	5.96434	328.412	0.0865195	0.0369729	0.994557	0.944377	-0.425112	0.999618	0.0381726
1	7343823	0.431062	0.366571	17.0533	46.5211	46.4866	45.3542	26.4008	47.0106	9485.54	20.0535	0.606749	3571.49	0.37652	9536	4871.98	8509.32	4.38466e+11	7.78719	1991.56	2.55263	10717.9	1129.24	6639.02	6557.7	3269.01	7448.92	819.254	6780.86	0.206648	4.38466e+11	0.0050859	1.90351e+06	23174.8	3.24475e+08	182969	11253.5	388.328	0.932801	16.0227	5.23217	115.493	0.121551	0.0555602	0.995707	0.950363	-0.322301	0.996418	0.0586471
1	7408078	0.774057	0.691659	15.8337	22.8923	24.2074	25	25	27.313	4195.96	17.72	0.723359	1739.21	0.414496	4224	5907.99	11490.8	3.11958e+11	8.23995	2915.78	3.09148	15276.9	1739.05	8318.59	7863.1	4497.27	10779.6	1223.35	8593.81	0.805264	3.11958e+11	0.00390928	4.65461e+06	34566.9	2.33021e+09	3.4293e+06	28148.5	1182.48	0.919183	28.2038	6.00659	341.51	0.0804746	0.0322755	0.993793	0.940511	-0.47753	0.99981	0.0324224
0	7457102	0.909673	0.600321	12.3732	20.611	25	25	25	25.9615	2662.38	18.7492	0.652193	1424.36	0.534997	2688	3541.32	5799.11	6.05517e+10	7.0305	1106.75	2.57666	6709.98	664.519	4672.93	4646.86	2513.9	4196.08	465.144	4746.23	0.0357263	6.05517e+10	0.00875003	690407	9474.08	4.27576e+07	-4562.08	4115.2	161.26	0.924318	10.2844	4.60139	49.1692	0.166377	0.0861111	0.994441	0.944212	-0.381151	0.997552	0.0916307
1	7529300	0.724966	0.696804	11.3387	16.2724	17.4642	16.5529	18.6011	20.6398	1323.92	11.797	0.699769	833.239	0.629374	1344	6047.91	12975	1.29089e+11	8.42501	3778.42	2.25818	15196.8	2121.34	9460.63	9387.06	3353.52	11843.3	1566.92	9800.43	0.0543824	1.29089e+11	0.00330946	6.54487e+06	78645.9	3.21545e+09	-593852	37479.9	2246.96	0.88582	39.5807	6.33359	581.074	0.0592289	0.0207476	0.990219	0.925266	-0.68617	0.999995	0.021982
0	7533726	0.786258	0.701892	11.0925	15.8037	16.5529	17.4642	17.4642	18.8149	1258.33	12.4258	0.664719	847.962	0.673877	1280	1779.51	3622.17	9.86134e+09	6.67947	1016.31	2.20801	4170.86	560.809	2692.57	2667.57	1139.8	3031.06	417.953	2775.64	0.0598887	9.86134e+09	0.0106299	454245	5153.62	1.58275e+07	-3702.04	2686.71	118.48	0.914922	9.12732	4.29184	30.1311	0.175374	0.0931139	0.992179	0.932264	-0.442457	0.998577	0.097076
1	7540468	0.749259	0.53348	15.1988	28.4899	26.4008	33.8378	30.0832	34.5543	5401.25	21.3464	0.626208	2377.36	0.44015	5440	4206.69	8300.94	2.23289e+11	7.86654	2383.99	2.12896	9734.22	1275.48	6224.35	6220.77	2719.26	7014.96	968.535	6406.69	0.0491669	2.23289e+11	0.00463506	2.30316e+06	25912.7	3.8206e+08	-71449.6	13294.5	480.89	0.929478	18.2041	5.34941	132.383	0.110433	0.0494556	0.994036	0.940892	-0.388571	0.998833	0.0513984
1	7552137	0.845784	0.539007	17.7996	33.023	37.6431	36.6879	33.8378	40.5216	10130.2	27.9303	0.599346	3777.64	0.372907	10176	2712.62	4865.17	1.5569e+11	6.99445	1254.53	2.21456	5741.41	675.222	3827.64	3861.93	1798.49	3942.92	509.913	3911.48	-0.115925	1.5569e+11	0.00850623	648895	8301.75	3.38629e+07	-39442.2	3891.05	81.0881	0.958931	7.20576	4.17641	27.1233	0.217551	0.128785	0.996822	0.957629	-0.31369	0.992859	0.132783
0	7562916	0.887888	0.692507	13.7435	19.846	22.8254	21.9317	22.8254	25.3377	2983.79	17.621	0.734397	1364.79	0.457401	3008	6337.11	20010.3	5.46052e+11	9.35599	7521.93	2.39967	25401.3	4225.89	12473.1	11784.3	2227.06	23174.2	3120.39	13473.4	0.447246	5.46052e+11	0.00175772	2.59551e+07	232366	5.5417e+10	2.05796e+07	154516	6813.5	0.91513	68.5091	7.20382	1908.54	0.0393217	0.0127246	0.992231	0.933198	-0.685762	0.999999	0.0128803
0	7571224	0.815211	0.617234	11.4763	18.5931	19.4165	19.4165	21.9317	24.5357	1835.42	15.1573	0.702953	1031.29	0.561883	1856	4423.19	7026.39	6.215e+10	7.18769	1450.71	2.20549	7778.88	797.749	5707.17	5708.53	3401.71	4377.17	595.716	5786.71	0.0193731	6.215e+10	0.00745892	914183	11040.5	6.32127e+07	-32923	5327.86	253.155	0.908611	12.9108	4.92892	79.0365	0.141742	0.0682601	0.992004	0.933836	-0.441693	0.999088	0.071727
1	7578927	0.699305	0.683254	17.3343	25.3702	26.8701	28.3019	26.4008	31.4006	5154.42	17.7415	0.704459	2048.4	0.397407	5184	3506.89	7364.4	1.54809e+11	7.7865	2125.82	2.49654	9396.95	1190.76	5270.77	5080.26	2156.74	7240.21	874.905	5464.68	0.419547	1.54809e+11	0.00505934	2.0817e+06	20829.9	3.60484e+08	471523	12102.6	531.126	0.915262	18.8001	5.4554	159.698	0.108429	0.0478977	0.99379	0.940815	-0.378513	0.998579	0.0494999
0	7600161	0.935996	0.84077	10.3341	12.2913	13.8924	13.8924	13.8924	15.5563	815.75	11.5046	0.704034	599.692	0.735142	832	2007.31	5015.68	1.06313e+10	7.24263	1760.33	2.26287	6213.27	953.647	3389.96	3263.51	1389.66	4823.61	721.629	3574.63	0.415138	1.06313e+10	0.00746579	1.28619e+06	9852.99	1.211e+08	171046	7569.69	592.424	0.853998	20.2321	5.43753	159.896	0.101876	0.0440881	0.9848	0.90909	-0.599504	0.999914	0.0460833
0	7607047	0.746241	0.668073	18.3523	27.4705	30.0832	30.6105	30.8869	35.5809	5402.17	20.4996	0.600479	2479.5	0.458983	5440	3384.01	6450.25	1.43168e+11	7.55836	1663.37	2.88071	8781.11	962.669	4988.64	5051.89	1957.31	6823.8	684.795	5130.07	0.163085	1.43168e+11	0.00612044	1.43106e+06	18169.9	1.93635e+08	126094	7933.93	302.186	0.9255	13.8117	5.08525	104.793	0.140909	0.0692566	0.996023	0.953251	-0.356346	0.997507	0.0727749
1	7612259	0.84325	0.714779	14.9667	20.9389	25	22.8254	22.8254	25.9615	3556.67	17.6568	0.683971	1647.44	0.463197	3584	12684.8	29396.3	1.60579e+12	9.6324	9410.19	2.2738	35169.2	5115.29	20261.5	19505.7	8287.34	26881.9	3833	21167	0.397878	1.60579e+12	0.00142981	3.7516e+07	324280	1.05434e+11	3.05515e+07	218263	9704.21	0.914195	82.2186	7.44617	2626.78	0.0334548	0.0101948	0.991775	0.931012	-0.696159	0.999999	0.0104831
1	7614785	0.859134	0.671815	15.5135	23.0919	22.8254	26.4008	26.4008	27.313	4514.67	19.839	0.693686	1904.31	0.421806	4544	12997	28041.8	1.9138e+12	9.58324	8261.02	2.39532	34260	4617.95	19749	18956.7	7784.18	26475.8	3397.02	20522.4	0.429558	1.9138e+12	0.00148945	3.11458e+07	306773	7.70008e+10	2.81913e+07	182056	7902.8	0.916257	72.7276	7.31837	2239.3	0.0385542	0.0123082	0.99309	0.937648	-0.652677	0.999998	0.0131351
1	7623216	0.746132	0.674204	11.2732	16.7208	17.4642	17.4642	19.4165	20.6398	1451.88	12.4759	0.714906	867.338	0.597391	1472	2240.88	5195.61	2.1049e+10	7.31184	1611.47	2.38839	6383.63	895.709	3622.21	3518.52	1323.76	5059.87	657.572	3781.48	0.317679	2.1049e+10	0.00711285	1.1792e+06	11887.8	1.07288e+08	115418	6789.11	460.41	0.872026	17.7495	5.31609	131.089	0.112066	0.050631	0.989225	0.922601	-0.497966	0.999646	0.0533301
1	7624185	0.751325	0.669577	18.5166	27.6542	29.8329	30.6105	30.6105	32.5269	7007.29	20.7773	0.696458	2542.67	0.36286	7040	14164	29333.5	3.36692e+12	9.67864	8614.55	2.41147	36874.7	4731.1	21112.9	20325.7	9457.62	27417	3510.05	21869.1	0.41977	3.36692e+12	0.0013841	3.25008e+07	295719	8.54449e+10	2.99014e+07	189163	6594.52	0.932046	67.5061	7.19208	1809.82	0.0393446	0.0127397	0.99459	0.943419	-0.598565	0.999995	0.0134536
1	7647994	0.713645	0.533591	14.3413	26.8769	32.8938	22.8254	36.3593	37.8682	4063.29	19.1806	0.674031	1826.93	0.449619	4096	8107.21	20990.7	9.48604e+11	9.4424	6799.5	2.58282	27385.7	3933.75	14422.7	14221.2	2600.64	24785	2802.09	15218.2	0.179904	9.48604e+11	0.00165379	2.35785e+07	285481	5.09201e+10	4.54286e+06	139384	5468.74	0.924095	60.7171	7.03631	1506.56	0.0433817	0.0141975	0.99452	0.943801	-0.649257	0.999998	0.0153004
0	7667440	0.734924	0.605072	15.4216	25.4872	29.1548	30.0832	25	32.0312	4512.96	18.7312	0.675535	1954.99	0.433194	4544	5547.68	12740.5	3.79346e+11	8.58413	3871.29	2.38108	15314.6	2193.97	8744.99	8301.17	3197.02	12117.6	1616.37	9136.89	0.452264	3.79346e+11	0.00292204	7.00787e+06	67527.3	3.84398e+09	3.07233e+06	40907	1817.88	0.91433	34.8738	6.30404	537.418	0.0687588	0.0261974	0.99245	0.93506	-0.510215	0.99992	0.0277786
1	7671989	0.616191	0.511695	16.0268	31.3209	30.0832	30.0832	32.5269	35.5809	5850.88	19.2997	0.633252	2479.64	0.423806	5888	5065.29	10157.7	3.3345e+11	8.15569	2614.25	3.29172	13652.5	1591.48	7255.42	6847.81	3282.53	10370	1104.43	7525.43	0.871239	3.3345e+11	0.00416902	3.99097e+06	35133.6	1.83796e+09	3.0547e+06	24157.7	1045.45	0.916827	26.15	5.9555	328.902	0.0875125	0.0361368	0.994054	0.942548	-0.417651	0.999451	0.0373953
0	7687665	0.456482	0.376138	10.4771	27.8544	18.6011	28.3019	21.1896	29.1548	1894.12	12.715	0.629732	1175.62	0.620668	1920	6099.73	12160.6	1.52374e+11	8.23543	2594.55	3.47098	15821.9	1764.35	8608.82	8138.69	3623.51	12198.4	1143.74	8908.51	0.88884	1.52374e+11	0.00416233	5.24988e+06	53037.9	3.35157e+09	4.93282e+06	31926.4	1607.57	0.903963	30.6447	6.20577	629.779	0.0847098	0.0353148	0.993431	0.943236	-0.608706	0.999977	0.0381604
1	7748378	0.843504	0.783915	12.7546	16.2704	16.2788	17.4642	19.4165	20.6398	1773.38	13.7241	0.76945	920.812	0.519242	1792	4223.4	9121.45	8.08029e+10	8.02068	2659.78	2.618	11648.5	1524.88	6451.58	6174.53	2762.28	8886.21	1102.19	6714.98	0.542705	8.08029e+10	0.00441633	3.46808e+06	30877.4	1.02595e+09	1.27982e+06	20251	1317.21	0.877236	30.0734	6.04358	369.689	0.0747215	0.0287912	0.989853	0.924598	-0.576474	0.999951	0.0294801
0	7763472	0.828607	0.538592	11.6276	21.5888	24.1868	24.1868	26.4008	26.5707	2532.75	17.8886	0.627558	1431.83	0.565327	2560	5146.94	8165.01	1.20037e+11	7.43492	1613.06	2.42814	9361.79	923.771	6754.96	6848.4	3961.69	5400.1	673.883	6847.59	-0.208747	1.20037e+11	0.00651886	1.26007e+06	14995.6	1.35022e+08	-170641	7349.93	262.855	0.930512	13.1464	4.92273	78.4035	0.142673	0.0700611	0.994499	0.944437	-0.442965	0.999276	0.0733307
1	7836084	0.856912	0.657714	17.4889	26.5905	26.8701	32.8938	33.8378	35.5809	6555	22.7857	0.671191	2523.6	0.384988	6592	17449.2	39545.2	5.39134e+12	10.1134	12945.5	2.16216	47084.1	6911.25	27403.4	26218.8	10459.1	36625	5261.54	28598.3	0.358021	5.39134e+12	0.00102443	6.69145e+07	624510	3.21477e+11	6.65124e+07	389890	13742.2	0.931268	95.4302	7.75623	4185.42	0.0328576	0.0106192	0.993705	0.940627	-0.66669	0.999999	0.010809
1	7846342	0.830782	0.70492	16.823	23.8651	25	25.4951	26.4008	29.1548	5212.75	19.8267	0.678056	2144.19	0.411335	5248	6470.43	14893	6.22883e+11	8.80816	4780.18	2.14686	17646.1	2567.85	10455.6	10225.2	4222.2	13423.9	1942.86	10894.5	0.252466	6.22883e+11	0.00243146	9.37064e+06	86052.5	6.20396e+09	1.99878e+06	53770.1	2110.96	0.923713	38.083	6.36065	567.325	0.0656808	0.0257614	0.992827	0.935718	-0.521296	0.999947	0.0268505
1	7873321	0.868749	0.762192	14.088	18.4835	19.4165	21.1896	21.9545	23.8747	2728.33	16.0575	0.710951	1328.14	0.486794	2752	15775.2	39116.8	2.14936e+12	9.95284	13196	2.27109	47508.8	7209.09	26575.2	25667.9	8799.8	38709	5382.51	27946.7	0.335397	2.14936e+12	0.00116564	7.47768e+07	702075	4.0457e+11	6.84919e+07	425008	22794.9	0.897065	126.295	8.00886	6232.71	0.0236307	0.00688786	0.990708	0.926869	-0.772557	1	0.00722643
1	7938266	0.800711	0.611207	14.0547	22.995	21.1896	26.4008	25.4951	27.313	3748.38	18.4124	0.706547	1651.6	0.440618	3776	11255.8	24553.2	1.23757e+12	9.39986	7340.2	2.35962	29845.9	4078.1	17419.6	16897.3	7026.54	22819.4	3003.76	18103.7	0.356648	1.23757e+12	0.00169166	2.43037e+07	234045	4.71442e+10	1.45403e+07	142895	5887.51	0.920295	63.7014	7.1153	1653.08	0.0427759	0.0144085	0.993051	0.936536	-0.655358	0.999998	0.0155976
1	7949112	0.95468	0.702919	11.7127	16.663	19.4165	19.4165	19.4165	20.6398	1961.92	15.9078	0.721989	1049.72	0.535048	1984	9852.86	21959.8	5.06343e+11	9.11406	6708.77	2.43152	27140.1	3734.69	15327.5	14563.1	6638.53	20501.6	2753.88	15975.4	0.473115	5.06343e+11	0.00210098	2.02822e+07	171294	3.34581e+10	1.57069e+07	119626	6188.22	0.901039	65.4816	7.12525	1729.37	0.040537	0.01335	0.991011	0.928323	-0.720044	0.999999	0.0138538
1	8020100	0.771723	0.766095	12.6438	16.5042	19.4165	19.4165	16.2788	20.6398	1709.79	12.7366	0.759397	910.564	0.532559	1728	7879.21	19101.1	3.20598e+11	8.98175	6015.64	2.3896	23653.4	3423.44	12977.7	12513.6	4362.82	19290.5	2525.55	13621	0.399731	3.20598e+11	0.00226391	1.71099e+07	164167	2.26175e+10	9.02552e+06	98912.6	6290.8	0.879619	65.7737	7.10047	1740.81	0.0418327	0.0142521	0.989723	0.924098	-0.721693	0.999999	0.0153333
1	8046903	0.937561	0.826868	14.0346	16.9732	20.2237	19.4165	21.1896	22.3159	2407.58	15.9134	0.723415	1200.84	0.498773	2432	4026.18	8449.02	9.55456e+10	7.91725	2445.12	2.37111	10107.8	1359.94	6049.18	5859.78	2524.03	7583.76	1000.46	6267.92	0.348828	9.55456e+10	0.00463428	2.69427e+06	27349.9	5.7029e+08	490539	15678.6	802.054	0.901903	23.5235	5.69566	224.315	0.0896622	0.0368285	0.991547	0.930489	-0.508836	0.999838	0.0386164
1	8055466	0.879902	0.811243	15.2493	18.7974	21.9317	21.9545	22.8254	24.5357	3112.29	16.5399	0.745487	1382.82	0.444308	3136	8439.78	18277.7	5.76693e+11	9.02455	5349.18	2.43183	22584.4	3025.07	13052.4	12707	4602.11	17982.3	2204.49	13560.8	0.295614	5.76693e+11	0.00219045	1.35299e+07	150364	1.42577e+10	5.09477e+06	76744.9	3826.24	0.904003	51.3223	6.78124	1083.89	0.0499562	0.0176813	0.992745	0.935292	-0.628622	0.999994	0.0186571
1	8058874	0.837078	0.699439	17.0345	24.3546	27.5862	27.5862	27.5862	29.6985	5018	20.3867	0.660666	2145.47	0.427555	5056	2679.74	5529.37	8.75501e+10	7.31535	1706.74	2.06586	6539.82	892.341	4025.96	3964.66	1910.31	4629.51	686.593	4161.26	0.208732	8.75501e+10	0.00672226	1.10771e+06	9816.35	8.9566e+07	63929.7	6620.4	204.688	0.939653	11.6046	4.79987	64.1115	0.15383	0.0772298	0.994176	0.942912	-0.340571	0.996399	0.0810713
1	8062065	0.67946	0.565633	14.9548	26.439	22.8254	28.3019	27.4591	32.0312	4000.92	17.9642	0.63688	1913.67	0.478307	4032	4195.73	7313.09	1.36107e+11	7.52603	1694.05	2.45997	8603.33	955.208	5690.8	5636.88	2611.96	5991.37	690.674	5810.05	0.141316	1.36107e+11	0.00608968	1.37146e+06	18696.8	1.52758e+08	75012.1	7877.06	283.613	0.929733	13.8695	5.0055	83.404	0.134989	0.0650972	0.995174	0.946884	-0.386692	0.998424	0.0682526
1	8070283	0.934882	0.778355	17.4743	22.4503	26.4008	27.4591	26.4008	29.1548	5344.58	20.9884	0.694972	2127.12	0.397996	5376	16251.5	36964.7	3.90944e+12	10.0169	11485.8	2.39419	46194.7	6397.99	25839.3	24818.4	10561.8	35632.9	4734.31	26966.7	0.416373	3.90944e+12	0.00109988	5.95325e+07	518746	2.82306e+11	7.13591e+07	345422	13274.4	0.925286	95.8127	7.68662	3663.29	0.0300314	0.0092695	0.993571	0.938663	-0.683246	0.999999	0.00953117
0	8081733	0.83748	0.667388	8.89252	13.3244	13.8924	13.8924	13.8924	15.5563	817	11.1589	0.794866	531.706	0.650803	832	4960.63	9193.79	4.35316e+10	7.71059	2220.88	2.44744	10547.2	1292.05	7058.88	7059.67	3066.01	7481.2	934.872	7233.37	-0.0598347	4.35316e+10	0.00558201	2.49381e+06	32859.4	4.77251e+08	-263946	13862.7	1192.09	0.840317	28.5228	5.93111	340.747	0.0776112	0.0301065	0.987167	0.916283	-0.653899	0.999977	0.0307024
0	8112747	0.810002	0.732073	23.0011	31.4191	37.2156	33.8378	33.8378	40.1248	10388.2	25.4495	0.612158	3761.11	0.362054	10432	6130.46	12610.5	9.77663e+11	8.5552	3871.88	2.14988	15892.8	2049.17	9371.14	9313.51	3346.01	12546.8	1563.9	9680.79	0.0397319	9.77663e+11	0.00288734	5.8995e+06	73880.3	2.39903e+09	-190156	32985.7	1351.79	0.920154	29.6378	6.15203	441.518	0.0798375	0.0323301	0.994736	0.945883	-0.384281	0.999264	0.033541
1	8120012	0.879064	0.772454	21.0622	27.2666	31.7648	30.8869	31.7648	33.6155	9371.25	23.9691	0.705651	3046.2	0.325058	9408	16795.8	37076.9	7.43884e+12	10.135	11340.8	2.28008	45186.7	6316.94	27075.7	27291.1	7850.7	37336	4700.63	28119.3	0.0110619	7.43884e+12	0.000995204	5.75972e+07	737283	2.4003e+11	-3.07614e+06	318745	11585.8	0.928754	84.2835	7.69161	4236.55	0.0382338	0.0128144	0.994892	0.948236	-0.612108	0.999998	0.0136246
1	8121731	0.791281	0.688398	14.3077	20.784	22.8254	22.8254	21.1896	25.3377	3174	16.446	0.715455	1459.84	0.459938	3200	5628.05	11405.1	2.34631e+11	8.30997	3176.04	2.37084	13696.5	1773.67	8289.65	8077.52	3872.68	9823.86	1307.52	8562.84	0.369152	2.34631e+11	0.00351309	4.6038e+06	43048.9	1.72287e+09	1.24994e+06	27350.1	1165.93	0.917729	28.3613	5.96886	324.877	0.0779336	0.0303444	0.992619	0.934701	-0.525662	0.999918	0.0314207
1	8159691	0.679319	0.617222	14.3004	23.169	26.4008	26.4008	21.2132	28.6007	2722.71	15.7391	0.629226	1498.57	0.550398	2752	5477.27	9546.34	1.67286e+11	7.78031	2342.88	2.48034	10162.6	1290.58	7640.59	7849.11	3468.98	6693.64	959.694	7796.61	-0.502191	1.67286e+11	0.00504522	2.4084e+06	34655.5	5.6107e+08	-1.15096e+06	14319.6	398.559	0.945509	16.035	5.219	125.55	0.126106	0.0599641	0.994576	0.945333	-0.478959	0.999686	0.0619088
1	8171701	0.687402	0.533325	12.6251	23.6724	25	21.1896	26.8701	28.4605	2982.46	16.2724	0.673213	1488.38	0.499045	3008	6541.04	13394.1	3.03346e+11	8.54566	3651.07	2.66485	17135	2092.39	9707.25	9427.85	4310.66	12824.3	1501.72	10042.2	0.47253	3.03346e+11	0.00303336	6.61596e+06	62990.5	3.98148e+09	3.24033e+06	38897.5	1624.26	0.919423	32.9865	6.18843	461.516	0.0702969	0.0266118	0.993949	0.94133	-0.572964	0.999971	0.0278832
1	8210599	0.906232	0.736117	13.1155	17.8171	19.4165	21.1896	21.1896	22.3159	2408.21	16.1464	0.700251	1240.78	0.515228	2432	5049.48	10684.1	1.46152e+11	8.21235	3074.85	2.87912	13925.3	1782.85	7437.08	6970.9	3290.12	10635.1	1277.65	7752.13	0.746531	1.46152e+11	0.00399552	4.78539e+06	39834.6	2.24757e+09	3.10375e+06	29024.8	1535.07	0.89932	31.9629	6.19978	461.075	0.0744291	0.02947	0.991761	0.932556	-0.562476	0.999952	0.0303327
1	8210756	0.312512	0.272543	16.1528	59.2669	22.8254	52.469	54.1202	54.5711	5319	18.5216	0.524579	2809.05	0.528116	5376	7881.54	16006	7.32301e+11	8.75041	3859.2	3.44332	21452.6	2481.41	11237	10516	4718.44	16734.1	1678.05	11671.2	0.944783	7.32301e+11	0.00282153	9.94652e+06	94746.2	1.22274e+10	1.31327e+07	62448.9	2469.72	0.923999	38.9444	6.57274	884.559	0.0691946	0.0273337	0.994605	0.946864	-0.525901	0.999951	0.0287901
0	8217939	0.74026	0.655561	14.5787	22.2385	25	25	21.9317	27.313	3238.04	16.4623	0.715313	1479.71	0.456977	3264	5603.6	12600.9	2.75795e+11	8.55297	3903.98	2.29568	15188.8	2143.37	8822.36	8530.78	3117.82	12071	1588.76	9192.17	0.313263	2.75795e+11	0.00300178	6.662e+06	69470.6	3.36357e+09	1.78215e+06	38663.6	1903.53	0.905734	35.8918	6.27975	515.775	0.0663923	0.0249716	0.992033	0.933027	-0.556983	0.999962	0.026773
1	8240317	0.61196	0.440642	12.7645	28.9679	31.7648	28.8617	23.1948	32.5269	3549.46	17.7272	0.587082	1916.73	0.540005	3584	2096.06	3471.31	2.83785e+10	6.3645	727.601	2.49876	4073.81	420.035	2766.32	2737.94	1524.77	2549.04	301.215	2813.91	0.167113	2.83785e+10	0.0135489	265547	3246.78	6.09402e+06	8909.85	1553.51	64.1065	0.920266	6.44659	3.99652	20.9046	0.225786	0.13248	0.994059	0.942808	-0.29614	0.986992	0.141448
0	8243756	0.763618	0.747078	18.299	24.494	25	30.6105	26.4008	31.4006	5474.71	18.7041	0.693248	2166.89	0.395799	5504	4065.41	8999.19	2.3556e+11	8.12237	2684.37	2.43755	11034.1	1518.55	6278.31	6015.25	2166.41	8867.7	1112.65	6542.02	0.421026	2.3556e+11	0.00405895	3.38084e+06	35986.2	9.25272e+08	1.01427e+06	19668	756.241	0.925311	22.6816	5.68177	220.973	0.0931086	0.0389947	0.99412	0.941651	-0.416165	0.999404	0.0416059
1	8272720	0.745038	0.649007	12.7573	19.6566	21.1896	18.6011	22.8254	23.8747	2280.58	14.6449	0.679751	1232.63	0.540487	2304	11197.7	23899.6	7.15497e+11	9.247	7178.5	2.44138	29708.6	3982.6	16957.6	16265	7644.03	22064.6	2949.57	17622.3	0.463164	7.15497e+11	0.00188757	2.29867e+07	196250	4.4304e+10	1.89893e+07	138054	6168.94	0.914058	65.7183	7.10259	1631.22	0.0418314	0.0142825	0.992242	0.932681	-0.715943	0.999999	0.014521
0	8292991	0.579236	0.518247	11.1982	21.6078	22.8254	20.2485	17.4642	23.8747	1574.71	12.516	0.616962	1060.94	0.673739	1600	1637.12	3231.29	9.84375e+09	6.50131	788.209	2.49053	3813.12	472.418	2410.98	2401.8	1011.46	2801.66	336.573	2480.39	0.10472	9.84375e+09	0.0125922	339512	4165.95	9.85769e+06	2572.36	1991.47	96.2893	0.907151	7.9974	4.25214	29.643	0.199159	0.113124	0.992602	0.935909	-0.382602	0.996393	0.119166
1	8295445	0.844734	0.773813	15.2607	19.7214	21.1896	21.1896	22.8254	23.8747	3236.21	16.6594	0.701318	1508.67	0.466183	3264	8596.13	18102.7	5.86159e+11	8.97461	5209.65	2.44338	22268	2937.21	12919.1	12489.6	4774.72	17493.3	2151.84	13400.9	0.392387	5.86159e+11	0.00226682	1.26795e+07	141153	1.28131e+10	6.15394e+06	73176.3	3528.57	0.907197	49.5392	6.72872	956.7	0.0510036	0.0180056	0.992935	0.935743	-0.618578	0.999992	0.0184903
0	8306890	0.927012	0.677204	14.4293	21.3072	22.8254	27.5862	25	28.4605	3684.42	19.752	0.660112	1747.62	0.474326	3712	4637.92	9584.49	1.90996e+11	8.11749	2575.84	2.7727	12435.9	1500.62	6928.46	6712.18	3127.26	9308.69	1064.37	7173.13	0.515706	1.90996e+11	0.00411802	3.45029e+06	31757.1	1.16345e+09	1.3115e+06	20890.8	830.783	0.92321	23.2235	5.77992	263.098	0.0940196	0.0393825	0.994128	0.943076	-0.481367	0.999798	0.042288
1	8321101	0.861617	0.679739	13.6936	20.1454	22.8254	25	23.1948	25.3377	3108.38	17.3576	0.708376	1454.04	0.467781	3136	12108.5	28484.3	1.32657e+12	9.61295	9199.3	2.34335	35088.4	5044.12	19649.3	18888.6	7375.91	27712.5	3736.64	20567.3	0.359502	1.32657e+12	0.00145529	3.69164e+07	335264	1.04205e+11	2.64554e+07	212265	10291.5	0.906645	84.368	7.49146	2889.72	0.0334076	0.0103937	0.99179	0.931332	-0.711191	0.999999	0.011162
1	8329040	0.825613	0.630389	16.4285	26.0609	27.4591	28.3019	28.3019	32.0312	5918.62	21.5162	0.705766	2242.01	0.378806	5952	15961.6	34910.7	3.82712e+12	9.92072	10330.8	2.39443	41823.2	5827.81	24361.9	23304.2	9875.39	31947.8	4286.85	25357.4	0.453948	3.82712e+12	0.00117726	4.9494e+07	455468	1.96894e+11	6.0736e+07	290585	10694.6	0.928525	85.0979	7.56319	3087.69	0.0336	0.0102988	0.993556	0.939271	-0.656007	0.999999	0.0111556
0	8368297	0.51667	0.441605	18.35	41.5529	35.3412	44.2041	32.7567	48.8467	10324.7	21.4691	0.58066	3948.93	0.382475	10368	5550.13	10665	6.73874e+11	8.17697	2752.76	2.56454	13055	1567.87	7831.49	7524.9	3860.48	9194.55	1135.67	8061.98	0.534499	6.73874e+11	0.0038877	3.66329e+06	34275.1	1.21297e+09	1.5098e+06	22163.4	632.468	0.944323	20.443	5.55721	184.906	0.103201	0.0453351	0.995413	0.948809	-0.357878	0.998514	0.0472182
0	8368368	0.770219	0.56064	17.1891	30.6598	30.8869	34.4384	32.8938	37.0135	8025.33	23.6147	0.653589	2965.89	0.369566	8064	2452.75	4692.24	1.05022e+11	7.06892	1272.96	2.34557	5701.71	702.396	3508.56	3441.42	1486.18	4215.53	520.776	3608.82	0.18995	1.05022e+11	0.00824238	713644	8380.4	4.08197e+07	39727.3	4206.76	147.357	0.931841	9.70695	4.52097	44.5936	0.177892	0.0958422	0.994975	0.94749	-0.296347	0.990879	0.101297
0	8386843	0.716146	0.674929	22.1329	32.7929	37.6431	36.6742	29.1548	38.2884	11413	23.4845	0.702486	3489.64	0.305759	11456	13168.8	27230.1	4.8059e+12	9.62762	8103.22	2.24308	33218.8	4380.88	19802.7	19297.4	8031.55	25187.3	3297.06	20481.9	0.264141	4.8059e+12	0.00138882	2.73632e+07	287428	5.61406e+10	1.38682e+07	157600	4636.95	0.942187	55.9882	7.01241	1373.4	0.0476833	0.0166197	0.995487	0.94861	-0.519405	0.999976	0.0174914
0	8401004	0.694368	0.545985	11.6468	21.3318	21.2132	21.9545	22.8254	27.313	1698.5	14.8121	0.627528	1097.05	0.645896	1728	4056.91	8999.69	7.23687e+10	8.00351	2793.81	2.64558	11543.1	1574.56	6182.47	5876.34	2649.91	8893.15	1145.36	6471.48	0.613454	7.23687e+10	0.00457806	3.6571e+06	30288.5	1.18121e+09	1.45386e+06	22106.5	1305.64	0.888157	29.4272	6.04681	400.107	0.0859867	0.0385156	0.99	0.926505	-0.59375	0.999963	0.0404512
0	8403436	0.614367	0.588068	17.0262	28.9528	32.7567	32.7567	22.8254	33.4963	5662.54	17.7876	0.685408	2241.52	0.39585	5696	4509.3	8206.31	2.26506e+11	7.74099	1974.34	2.55924	9760.17	1140.28	6150.15	5948.23	2976.27	6783.9	822.488	6306.02	0.418561	2.26506e+11	0.00532258	1.94149e+06	21094.5	3.33979e+08	434651	11582	396.142	0.93338	16.4043	5.20816	111.625	0.119886	0.0553682	0.994713	0.944533	-0.372492	0.998339	0.0587522
1	8409646	0.814379	0.778777	16.7976	21.5692	22.8254	25.4951	25	27.313	4066.38	17.5655	0.676593	1820.94	0.447803	4096	6438.31	14175.4	4.4212e+11	8.70567	4185.07	2.40722	17346.1	2356.16	9990.31	9646.73	4316.4	13029.7	1728.46	10389.4	0.399555	4.4212e+11	0.00268936	8.13303e+06	72315.3	5.35377e+09	3.25663e+06	47630.2	1884.48	0.923239	36.236	6.31527	516.192	0.065116	0.0245516	0.99319	0.936773	-0.546072	0.999962	0.0257912
1	8413654	0.878987	0.74137	11.2957	15.2362	16.2788	17.4642	17.4642	19.6469	1453.12	13.3924	0.776155	799.352	0.550091	1472	7028.26	16151.3	2.00488e+11	8.71071	4843.16	2.56887	20401.6	2790.14	11163.8	10630	4041.33	16360.3	2020.39	11670.5	0.490792	2.00488e+11	0.00274693	1.15696e+07	112154	1.11865e+10	6.74132e+06	67516.5	4529.45	0.873564	55.7155	6.88568	1301.28	0.0456855	0.0146817	0.989728	0.924247	-0.712117	0.999998	0.0151293
1	8442038	0.718613	0.534633	12.5572	23.4875	21.1896	27.8927	27.8927	29.6985	2911.75	16.8784	0.610128	1616.21	0.555066	2944	5293.45	8624.57	1.48975e+11	7.60265	1901.63	2.36444	9730.31	1045.75	7000.57	7072.55	3543.66	6186.65	770.481	7113.57	-0.203009	1.48975e+11	0.00572346	1.59491e+06	23941.6	2.00375e+08	-251810	8945.95	392.78	0.915006	16.0765	5.20651	116.616	0.122597	0.0565309	0.993771	0.941092	-0.433702	0.99927	0.0577426
1	8443780	0.849598	0.760756	11.3579	14.9297	16.2788	16.2788	19.4165	19.6469	1325.54	12.6843	0.739971	788.615	0.594938	1344	7333.58	17374.5	2.10902e+11	8.79033	5475.06	2.45	21842.9	3105.73	11949.4	11470.9	4298.58	17544.3	2279.14	12526.8	0.434558	2.10902e+11	0.00260527	1.41336e+07	132354	1.54941e+10	7.36388e+06	81047	6065.4	0.859637	65.1937	7.03269	1621.58	0.0404058	0.0129495	0.988051	0.917895	-0.738539	0.999999	0.0132285
0	8449084	0.827105	0.596591	16.8296	28.2097	30.6105	30.0832	30.0832	34.0881	7005.17	23.3323	0.655561	2700.74	0.385536	7040	4798.32	9970.2	3.92297e+11	8.19365	2994.13	2.36582	12453.4	1629.38	7205.62	6990.67	3165.15	9288.2	1223.02	7464.85	0.402563	3.92297e+11	0.00377591	3.80298e+06	35321.3	1.20719e+09	1.17784e+06	22794.2	687.008	0.941218	21.4017	5.62508	201.875	0.0978584	0.0410007	0.995125	0.947093	-0.400912	0.999285	0.0429735
1	8453944	0.729421	0.635776	18.5163	29.1239	35.3412	32.8938	28.3019	36.0278	7323.71	21.2436	0.661722	2756.1	0.376326	7360	8641.06	18811.7	1.40034e+12	9.10391	5791.9	2.24792	22874.3	3147.44	13271.5	12780	5147.18	17727.2	2370.65	13793.6	0.372986	1.40034e+12	0.00201722	1.41325e+07	140862	1.53612e+10	7.05706e+06	83649	2686.57	0.937364	42.1739	6.61046	817.373	0.0602522	0.0223807	0.994744	0.945406	-0.514908	0.999957	0.0230883
1	8474897	0.943683	0.866176	21.5342	24.8612	28.3019	30.6105	28.3019	32.5269	8162.62	23.4611	0.676155	2899.51	0.355218	8192	6076.08	11512.3	6.17217e+11	8.30355	2598.26	3.54837	15747.1	1676.58	8409.84	7976.48	3554.29	12192.8	1118.7	8680.09	0.867981	6.17217e+11	0.00385037	4.61855e+06	48853.8	2.67272e+09	4.1147e+06	27761.7	1002.97	0.929976	24.5663	5.96264	378.643	0.0968091	0.0418085	0.995847	0.953462	-0.393619	0.999254	0.0439494
1	8486702	0.91076	0.881621	14.2604	16.1752	17.4642	19.4165	17.4642	20.6398	2089.5	14.7317	0.729436	1083.57	0.518581	2112	4361.31	11913.8	1.46594e+11	8.55613	4374.55	2.30459	14953	2366.57	7832.73	7549.26	2289.19	12663.8	1771.95	8331.28	0.406176	1.46594e+11	0.00301578	8.05849e+06	70058.8	4.85815e+09	3.10115e+06	46700.9	2654.52	0.891408	43.1966	6.50567	706.263	0.0564548	0.0205607	0.98994	0.923983	-0.630813	0.999989	0.0206069
1	8498807	0.664396	0.605899	13.9632	23.0454	25	22.8254	21.1896	27.313	2658.04	15.3113	0.639385	1451.32	0.546011	2688	3051.63	6372.98	6.33505e+10	7.50787	1969.21	2.04585	7422.47	1037.76	4698.18	4675.63	2054.83	5367.64	797.737	4854.68	0.0557438	6.33505e+10	0.0059175	1.49502e+06	15134.1	1.57198e+08	-71990.4	8681.68	418.664	0.907214	16.7942	5.23757	118.544	0.117913	0.0538497	0.99114	0.929842	-0.434109	0.999235	0.0564576
1	8514030	0.772605	0.645487	13.7004	21.2249	21.1896	24.0416	25.4951	27.313	3044.42	16.3985	0.688262	1475.93	0.4848	3072	3516.71	5680.81	6.5785e+10	6.97099	1161.03	2.36723	6571.96	655.32	4558.29	4519.16	2687.3	3884.67	478.375	4627.57	0.193848	6.5785e+10	0.0087666	636410	7202.04	3.45143e+07	32682.3	3852.28	102.489	0.947934	8.33402	4.23517	30.0801	0.189623	0.103896	0.995832	0.950424	-0.381855	0.997335	0.108393
1	8565769	0.818178	0.476961	13.0659	27.3941	30.0832	30.6105	26.4008	32.0312	4762.88	22.4133	0.576969	2372.71	0.498167	4800	2898.28	5340.33	8.53751e+10	7.2221	1369.83	2.67255	6996.63	769.792	4110.75	4085.94	1856.15	5140.48	557.376	4217.4	0.266804	8.53751e+10	0.00753359	888225	10512.5	7.30661e+07	87874.1	5216.52	218.816	0.919081	11.8565	4.82538	68.8109	0.154499	0.0787966	0.994922	0.94708	-0.337021	0.995915	0.0822105
1	8569208	0.95575	0.887323	15.2003	17.1305	19.4165	21.9317	19.4165	23.0217	2793.92	16.3725	0.757044	1267.18	0.45355	2816	7196.55	17145	4.29303e+11	8.96454	5380.79	2.37631	21050.4	3027.79	11790.2	11376.4	4055.25	16995.1	2226.37	12347.1	0.363218	4.29303e+11	0.00229638	1.3442e+07	130613	1.38339e+10	6.12869e+06	76823.4	4054.22	0.898626	53.1098	6.82395	1120.08	0.0483669	0.0169919	0.991427	0.929736	-0.639219	0.999995	0.017212
1	8639025	0.728467	0.658671	16.2473	24.6668	21.1896	28.8617	30.0832	30.2324	4704.04	17.969	0.701435	1935.58	0.411471	4736	16966.4	37854.8	3.70234e+12	10.0108	11473	2.32537	46556.8	6389.52	26869.5	26223.2	9137.56	37419.3	4706.01	27959.7	0.231313	3.70234e+12	0.0011137	5.97757e+07	659152	2.69459e+11	3.30718e+07	340102	14465.7	0.917419	99.8294	7.72612	4013.82	0.0295916	0.00910942	0.993649	0.939142	-0.698879	1	0.00945086
1	8677673	0.715647	0.561514	8.37639	14.9175	13.8924	16.2788	17.4642	17.72	751.542	10.6757	0.725666	550.87	0.732987	768	3094.11	7725.22	2.3358e+10	7.67916	2672.67	2.17228	9211.31	1439.35	5243.5	5013.46	2299.56	6911.75	1093.88	5514.9	0.351622	2.3358e+10	0.00563897	2.91986e+06	20947.8	6.36746e+08	548204	17505.2	891.55	0.902777	24.4764	5.73069	266.897	0.0908988	0.0387931	0.988785	0.921927	-0.684252	0.999986	0.0388749
1	8678386	0.900212	0.628292	14.603	23.2423	26.8701	25	25.4951	29.6985	4642.79	20.923	0.704563	1910.22	0.411438	4672	6284.48	12296	4.10311e+11	8.43966	3170.03	3.03282	16669.5	1869.68	9076.29	8778.17	3999.83	12669.7	1312.97	9371.42	0.60419	4.10311e+11	0.0033323	5.44448e+06	55503.8	3.03126e+09	3.26774e+06	31813.3	1385.64	0.915985	30.3861	6.12661	412.36	0.0747913	0.028646	0.994705	0.945025	-0.484711	0.999856	0.0310372
1	8706235	0.633103	0.568273	14.4257	25.3851	28.3019	25.4951	21.1896	29.1548	3613.04	16.0714	0.637656	1785.72	0.494242	3648	6205.16	12287.5	3.13675e+11	8.42486	3194.64	2.73871	15754.8	1874.46	8979.83	8700.59	4099.56	11655.2	1334.4	9272.83	0.505193	3.13675e+11	0.00333907	5.34801e+06	52572.3	2.64565e+09	2.46917e+06	31579.1	1340.45	0.918088	30.0998	6.07662	396.87	0.0754488	0.0294693	0.993972	0.941176	-0.525442	0.999927	0.0305677
1	8727491	0.806966	0.700532	12.1856	17.3947	17.4642	19.4165	19.4165	22.3159	1833.92	14.0369	0.712893	1016.36	0.5542	1856	2815.02	6086.51	3.70746e+10	7.50043	1779.48	2.46872	7545.96	1016.9	4295.9	4121.43	1585.87	5960.1	743.154	4469.4	0.420714	3.70746e+10	0.00632385	1.52074e+06	15962.6	1.89515e+08	270719	8928.37	505.204	0.89228	18.5526	5.36493	146.256	0.107268	0.0465837	0.991343	0.930158	-0.491445	0.99968	0.0486573
0	8796434	0.612906	0.601049	17.0553	28.3759	27.1662	27.8927	31.7648	32.5269	5532.5	17.3917	0.6592	2294.82	0.414788	5568	3310.43	5465.23	1.11881e+11	7.08903	1160.44	2.80168	6822.32	680.136	4402.08	4407.93	2124.46	4697.86	477.688	4482.58	0.126693	1.11881e+11	0.00849425	715292	10242.9	4.92818e+07	37301.7	4154.59	107.094	0.949281	8.42805	4.33314	32.0741	0.189415	0.103301	0.997026	0.958177	-0.343629	0.995712	0.107917
1	8797255	0.746766	0.738427	22.9523	31.0827	35.3412	30.0832	38.6005	43.382	10643.7	23.2115	0.648073	3610.68	0.339231	10688	4419.82	9985.64	5.72442e+11	8.29858	3216.53	2.15068	11741.4	1735.55	7022.63	6832.56	2262.6	9478.83	1316.67	7318.43	0.241584	5.72442e+11	0.00342809	4.24199e+06	47004.3	1.27793e+09	712287	24440.4	803.42	0.935662	22.564	5.80063	276.028	0.0998921	0.043858	0.994526	0.945602	-0.354124	0.998532	0.046284
1	8817316	0.997972	0.844338	17.1223	20.2789	25	25	25	27.313	4578.5	20.2378	0.703128	1896.41	0.414198	4608	6529.39	14215.4	5.03167e+11	8.71953	4178.5	2.51274	17777.7	2356.54	10048.2	9699.09	4053.49	13724.2	1717.05	10449.6	0.455844	5.03167e+11	0.00267716	8.22753e+06	78214	5.6676e+09	4.17518e+06	48006	1931.09	0.92198	36.3676	6.35755	554.924	0.0655628	0.0248696	0.993713	0.939601	-0.52811	0.999949	0.025966
1	8824492	0.705489	0.679057	16.9391	24.9451	25.4951	30.6105	24.0416	31.4006	4762.58	17.5985	0.67316	2033.58	0.426991	4800	2934.67	6206.82	9.99345e+10	7.52462	1796.49	2.48605	7724.54	1008.42	4396.13	4211.18	1841.82	5882.71	739.591	4562.86	0.493566	9.99345e+10	0.00608681	1.49372e+06	14452.4	1.8607e+08	336255	8780.08	358.069	0.921044	15.7241	5.14009	99.9703	0.120028	0.0543192	0.993666	0.939142	-0.359555	0.997694	0.0573906
1	8826596	0.5304	0.480694	10.884	22.6423	24.1868	16.2788	25	25.1794	1640.25	12.0095	0.618728	1087.07	0.662747	1664	2899.5	4345.75	2.23387e+10	6.49018	785.397	2.832	4992.35	460.215	3619.15	3637.47	1944.76	3047.59	325.629	3663.97	-0.174103	2.23387e+10	0.012834	326419	5468.05	9.95023e+06	-20102.3	1845.48	65.296	0.930876	6.6174	3.95767	19.7425	0.221895	0.130763	0.995731	0.950134	-0.395202	0.996759	0.137719
1	8841398	0.814693	0.616776	11.1887	18.1407	17.4642	19.4165	21.9317	23.0217	1899.71	14.7791	0.724038	1024.51	0.539296	1920	3440.67	7305.66	5.64495e+10	7.72694	2173.94	2.45818	9012.9	1197.66	5223.96	5095.06	2072.74	6940.16	878.014	5422.25	0.352407	5.64495e+10	0.00536133	2.11105e+06	21438.6	3.84959e+08	385732	12764.5	577.861	0.913168	19.8469	5.46596	162.333	0.102523	0.0441315	0.992709	0.935464	-0.525328	0.999849	0.0474473
1	8864566	0.430364	0.344346	14.0534	40.8119	24.2074	39.8246	35.6931	43.382	5145.67	17.5639	0.543184	2653.58	0.515692	5184	2984.55	5270.35	9.34846e+10	7.04627	1261.71	2.2972	5953.97	697.805	4162.31	4203.67	1824.4	4129.57	516.957	4246.56	-0.195534	9.34846e+10	0.00825501	708475	10981.9	3.91883e+07	-76251.1	4044.65	174.722	0.916284	10.7288	4.6599	52.1925	0.162261	0.0832954	0.993838	0.941354	-0.307445	0.992647	0.0870947
0	8866919	0.810818	0.757215	12.0577	15.9237	17.4642	17.4642	18.6011	20.6398	1386	12.9112	0.689583	871.779	0.628989	1408	1829.45	4920.46	1.74433e+10	7.33262	1845.85	2.02436	5748.71	963.517	3331.48	3322.42	1130.89	4617.81	742.749	3519.76	0.124843	1.74433e+10	0.00675624	1.28997e+06	11219.1	1.12895e+08	-24409.5	7466.55	447.751	0.885997	17.5156	5.26437	123.938	0.114099	0.0519092	0.987304	0.916572	-0.509697	0.999707	0.0539479
0	8882501	0.747808	0.611185	14.2837	23.3706	22.8254	27.4591	25.4951	30.3645	3424.58	17.4767	0.667611	1645.76	0.480571	3456	2774.15	4819.9	5.02393e+10	6.91965	1019.55	2.71139	5531.01	614.535	3734.27	3703.71	1395.31	4135.7	430.072	3812.72	-0.0217989	5.02393e+10	0.00954978	592064	10530.3	3.15521e+07	-2523.55	3425.04	140.208	0.920769	9.42457	4.51376	46.252	0.180597	0.0971021	0.995047	0.948088	-0.339527	0.994979	0.102186
0	8889180	0.964871	0.725046	14.4658	19.9516	22.8254	22.8254	25	25.3377	3364.33	19.2507	0.665992	1630.35	0.484599	3392	1978.58	4070.53	3.02391e+10	6.80685	1260.07	2.3226	4928.2	674.508	2877.32	2697.49	1333.28	3594.92	513.925	2985.77	0.584548	3.02391e+10	0.0102071	635850	5394.4	3.45039e+07	120465	3987.58	113.164	0.944837	8.49383	4.37702	37.5239	0.199788	0.115472	0.994695	0.946262	-0.355339	0.995887	0.119294
0	8899315	0.668152	0.649882	13.9906	21.5278	25	25	21.1896	25.9615	2533.92	14.3839	0.660038	1361.79	0.537425	2560	1734.4	3371.95	1.6234e+10	6.53755	867.499	3.14549	4503.21	517.052	2435.22	2294.72	1261.86	3241.35	365.051	2518.21	0.82527	1.6234e+10	0.0127151	411083	3316.27	1.84313e+07	89997.1	2526.29	126.517	0.904585	9.01758	4.46032	41.0995	0.184908	0.101376	0.992786	0.937665	-0.335892	0.993655	0.107449
0	8904203	0.786667	0.689049	14.0205	20.3475	21.9317	21.9317	21.2132	26.5707	2855.62	16.0067	0.743228	1309.67	0.458629	2880	3149.83	7086.21	7.68598e+10	7.74585	2207.57	2.26563	8471.19	1211.52	4958.19	4793.97	1950.04	6521.15	906.722	5165.99	0.35358	7.68598e+10	0.00516565	2.10376e+06	19749.8	3.40299e+08	365066	12437.5	538.358	0.916523	18.9753	5.45662	162.964	0.109549	0.0495041	0.992252	0.934286	-0.45738	0.999573	0.0521085
1	8912197	0.778436	0.743961	15.0848	20.2764	19.4165	24.1868	25	25.1794	3110.58	15.7839	0.698613	1475.06	0.474206	3136	4170.34	10672	1.788e+11	8.4482	3546.98	2.33446	13149.6	1990.72	7159.68	6899.71	2487.86	10661.8	1473.63	7550.85	0.371584	1.788e+11	0.00318837	5.7543e+06	49832.3	2.5012e+09	1.69049e+06	32993.5	1657.98	0.903283	34.2115	6.17175	433.737	0.0662448	0.0246726	0.991081	0.927913	-0.547759	0.999951	0.0267788
0	8929429	0.820567	0.763531	15.3272	20.0741	22.8254	25	22.8254	25.1794	3046.29	16.4721	0.694668	1462.92	0.48023	3072	3267.63	7139.2	8.41574e+10	7.76641	2095.99	2.55475	9081.17	1199.94	5025.32	4810.09	2044.58	7036.58	870.684	5234.02	0.489473	8.41574e+10	0.00518926	2.14117e+06	19938.8	3.93521e+08	557017	12648.3	632.056	0.904347	20.6452	5.53616	181.619	0.0994406	0.0418917	0.992261	0.934031	-0.451753	0.999548	0.0448985
0	9003393	0.654446	0.552558	11.4891	20.7926	24.1868	16.2788	25	25.1794	2024.25	13.6076	0.672292	1151.07	0.568641	2048	1908.08	2480.14	9.89084e+09	5.17552	310.426	3.03684	2853.94	180.22	2186.1	2178.82	1371.7	1482.23	127.826	2197.62	-0.137795	9.89084e+09	0.0321875	50498	1227.58	220015	-620.173	274.831	17.2718	0.880345	3.28169	3.09592	5.90583	0.348402	0.25628	0.995425	0.950389	-0.284211	0.967117	0.263326
0	9021669	0.6338	0.468009	15.1217	32.3107	27.8927	38.6005	35.6931	40.025	5913.12	20.4785	0.633569	2495.94	0.422102	5952	4309.84	8152.94	2.42372e+11	7.88785	2026.98	3.10824	11223.3	1209.87	6197.82	6103.69	2341.88	8881.41	841.935	6381.31	0.462868	2.42372e+11	0.0048989	2.30815e+06	30294.2	5.52899e+08	728889	13264.3	600.908	0.912607	19.4896	5.58419	204.409	0.110486	0.0497219	0.995325	0.94953	-0.376721	0.998623	0.0513148
0	9027011	0.971253	0.863807	15.2884	17.6989	21.1896	21.2132	21.1896	23.0217	2982.25	17.1901	0.716607	1398.19	0.468837	3008	8903.76	21221.6	6.96603e+11	9.23177	6723.03	2.46693	26481.1	3745.7	14523.8	13856.8	6051.38	20429.7	2741.96	15217.9	0.474426	6.96603e+11	0.00190516	2.0642e+07	165685	3.50284e+10	1.60932e+07	121195	5667.21	0.910038	62.8904	7.07258	1538.4	0.0422731	0.0141299	0.991688	0.930618	-0.669405	0.999998	0.0145247
0	9059791	0.630057	0.548286	18.135	33.0757	28.3019	37.2156	34.4384	38.8072	7515.25	20.8396	0.668111	2777.14	0.369534	7552	3704.81	7353.35	2.31278e+11	7.74742	1966.13	2.8639	9649.77	1137.61	5352.17	5142.68	2281.74	7368.03	809.57	5533.96	0.602396	2.31278e+11	0.00533641	1.97903e+06	20085.4	3.85965e+08	724870	11704.6	423.952	0.929654	16.7328	5.31429	130.266	0.119344	0.054766	0.995191	0.947687	-0.33687	0.997174	0.0570545
1	9135763	0.863683	0.801916	13.8617	17.2857	17.4642	19.4165	19.4165	22.3159	2281.62	14.9294	0.749236	1118.65	0.490287	2304	5632.23	13561.3	2.21202e+11	8.66304	4242.04	2.28596	16217.1	2400.84	9359.76	9106.98	3465.05	12752.1	1772.3	9798.36	0.255561	2.21202e+11	0.0027609	8.40267e+06	77652.1	5.14892e+09	1.7033e+06	47540.6	2733.28	0.889964	43.6101	6.5478	752.578	0.0567469	0.0205879	0.989772	0.92381	-0.626937	0.99999	0.02031
0	9210293	0.733397	0.629388	11.2768	17.917	16.2788	21.1896	21.1896	21.4009	1644.33	13.1403	0.705323	955.189	0.580897	1664	2333.1	5090.73	2.3686e+10	7.29482	1498.52	2.4725	6387.96	853.582	3626.84	3522.43	1428.51	4959.45	620.005	3772.84	0.349985	2.3686e+10	0.00719204	1.08036e+06	10772.5	9.14155e+07	119177	6144.61	453.797	0.861472	17.7099	5.26444	121.947	0.109065	0.04688	0.988835	0.920954	-0.470399	0.999463	0.0490054
0	9215034	0.739873	0.514749	8.46387	16.4427	13.8924	17.4642	17.4642	18.8149	1007.12	12.1655	0.746884	650.559	0.645957	1024	2184.19	3948.62	9.86843e+09	6.61951	944.45	2.39134	4684.1	536.775	3034.92	2987.45	1623.49	3060.61	391.406	3104.37	0.244934	9.86843e+09	0.0114098	426384	4390.73	1.44412e+07	21040.7	2478.6	159.298	0.878298	10.3526	4.55437	46.2744	0.161525	0.080819	0.989904	0.925525	-0.453024	0.9987	0.0859119
0	9251401	0.596208	0.493182	19.1755	38.8811	34.4384	41.8808	36.3593	45.2769	9808.83	23.1812	0.576616	3843.05	0.391795	9856	3466.02	6856.01	2.52561e+11	7.57687	1768.14	2.9598	8991.39	1050.67	4892.9	4597.39	2071.83	6919.56	743.043	5062.12	0.768141	2.52561e+11	0.00620926	1.68461e+06	17095.9	2.99912e+08	749659	10358.6	310.171	0.941789	13.8517	5.10986	107.653	0.144823	0.0733244	0.996036	0.953816	-0.315538	0.995545	0.0770762
0	9258715	0.804262	0.740853	24.942	33.6666	33.8378	39.4081	37.2156	40.9145	15315.8	27.0767	0.687859	4335.89	0.283099	15360	3743.73	6712.28	4.53367e+11	7.60175	1632.27	3.42935	9706.81	966.072	5292.66	5248.32	2096.65	7610.17	666.146	5432.87	0.444152	4.53367e+11	0.00603078	1.50386e+06	20289.8	2.64624e+08	414534	8549.19	314.253	0.928295	13.9725	5.14386	112.245	0.141761	0.0703668	0.996679	0.957408	-0.274318	0.99137	0.0738975
0	9362244	0.960775	0.818112	24.4229	29.8528	33.8378	36.2353	33.8378	37.8682	13730.7	28.6818	0.67549	4105.12	0.298975	13760	3764.8	7237.23	4.40356e+11	7.73078	1794.62	2.63855	9079.17	1060.68	5502.64	5517.67	2048.07	7031.1	751.671	5657.09	0.0709863	4.40356e+11	0.00535162	1.72361e+06	23586.3	2.52364e+08	85828	9618.44	468.568	0.905971	17.2736	5.41797	159.347	0.120438	0.0561866	0.994248	0.944189	-0.266609	0.991025	0.0591899
0	9399068	0.757661	0.656773	11.2546	17.1363	16.2788	20.2237	21.1896	21.4009	1514.25	12.9835	0.677589	941.13	0.621516	1536	1717.58	3243.81	9.6783e+09	6.37768	819.767	2.26559	3791.12	458.006	2449.1	2400.06	1263.95	2527.17	340.469	2510.18	0.258985	9.6783e+09	0.0131014	302889	3081.37	7.653e+06	11358.1	1865.5	86.1513	0.911767	7.57548	4.14524	25.2136	0.206827	0.119261	0.991886	0.933038	-0.376159	0.995746	0.124087
1	9406531	0.700708	0.607188	14.0283	23.1038	25	25.4951	20.2485	27.313	3236.42	16.189	0.673496	1571.06	0.485431	3264	5255.02	12105.9	2.56688e+11	8.52515	3874.47	2.17501	14325	2105.16	8504.22	8297.73	3055.38	11269.6	1582.08	8868.04	0.18871	2.56688e+11	0.00299671	6.3205e+06	64479.3	2.74701e+09	584852	35583.8	1943.83	0.895219	36.7074	6.30307	519.834	0.0631648	0.0227191	0.990648	0.927005	-0.55067	0.999956	0.0239439
0	9420851	0.87872	0.574801	12.7158	22.122	22.8254	25	25	27.313	3364.38	19.4391	0.674893	1608.86	0.478206	3392	2856.57	6948.03	8.30406e+10	7.81363	2255.65	2.39947	8532.05	1255.62	4709.32	4488.19	1643.03	6889.02	923.652	4947.86	0.417493	8.30406e+10	0.00499754	2.3036e+06	21162.4	4.22089e+08	507323	13488.7	661.196	0.906049	21.2282	5.52552	176.993	0.0983594	0.041715	0.991556	0.930966	-0.44319	0.999497	0.0431354
0	9464619	0.477741	0.461853	16.8604	36.506	37.6431	39	22.8254	39.6232	6683.17	17.4404	0.631163	2718.51	0.40677	6720	2156.08	3967.2	6.05049e+10	6.68119	884.407	3.2372	5319.58	548.988	2919.73	2758.38	1363.26	3956.32	373.017	3000.62	0.812716	6.05049e+10	0.0119132	478906	5164.33	2.62513e+07	123491	2932.96	104.816	0.930919	8.04688	4.34959	36.8043	0.206326	0.119945	0.995907	0.953148	-0.289574	0.98846	0.127177
1	9499360	0.556487	0.483873	14.7802	30.5456	28.8617	23.1948	33.8378	34.5543	4317.08	16.9982	0.620476	2066.43	0.478662	4352	2074.71	4224.07	4.60501e+10	6.97443	1231.43	2.20812	5071.32	668.628	3153.58	3157.91	1195.44	3875.88	502.916	3252.9	0.0103523	4.60501e+10	0.00864292	636304	7977.09	2.9928e+07	-13526.3	3655.06	158.739	0.916027	10.2585	4.56717	46.7578	0.167839	0.0879734	0.993586	0.940062	-0.31724	0.993336	0.0905079
0	9519612	0.92933	0.874296	11.1965	12.8062	16.2788	16.2788	13.8924	16.5529	1007.67	11.9012	0.730327	665.546	0.660482	1024	1365.86	2648.15	4.27837e+09	6.15912	723.56	2.20665	3064.27	392.297	1988.77	1994.74	903.658	2160.61	293.372	2044.04	0.111049	4.27837e+09	0.015276	222880	2510.37	3.64691e+06	1077.6	1302.67	81.3579	0.881393	7.52983	4.04714	21.515	0.20157	0.113526	0.989499	0.922843	-0.386901	0.995518	0.117386
0	9539363	0.993134	0.929006	13.5968	14.6358	17.4642	17.4642	17.4642	19.6469	1833.38	14.5353	0.748718	967.535	0.527734	1856	1273.5	2479.5	6.65886e+09	6.11829	637.118	2.64853	3130.85	367.451	1839.49	1797.7	816.665	2314.19	264.512	1894.14	0.45138	6.65886e+09	0.0162474	204042	2296.4	3.9087e+06	14998.6	1248.13	64.8487	0.901061	6.55805	3.98519	19.7869	0.226349	0.135037	0.992795	0.936748	-0.328079	0.990529	0.138239
0	9655806	0.857724	0.658777	17.8419	27.0833	28.8617	31.7648	29.1548	32.5269	7065.83	23.23	0.630711	2823.34	0.399576	7104	4018.52	6958.02	2.19899e+11	7.46707	1460.06	2.752	8302.71	876.641	5453.41	5440.61	2129.97	6172.74	608.935	5563.65	0.0689316	2.19899e+11	0.00656229	1.21456e+06	21116	1.37655e+08	43601.9	7066.74	194.576	0.945935	11.3098	4.73015	58.9193	0.159249	0.0827076	0.996863	0.957312	-0.341295	0.996543	0.0858775
0	9698911	0.795174	0.655263	15.1985	23.1946	22.8254	30.0832	26.4008	32.0312	3362.54	18.4437	0.625433	1735.46	0.516116	3392	2335.1	4288.71	3.73325e+10	6.83066	964.929	2.76372	5279.24	583.307	3235.81	3141.22	1572.86	3706.38	404.13	3317.54	0.430866	3.73325e+10	0.0101978	535619	5979.38	2.77083e+07	69023.8	3239.63	151.249	0.910593	9.7716	4.5487	48.9652	0.181568	0.100391	0.993406	0.940817	-0.33712	0.994563	0.103432
0	9735104	0.861986	0.756657	12.0026	15.8627	19.4165	16.2788	19.4165	20.6398	1581.42	13.6734	0.762168	861.253	0.544609	1600	2337.14	3813.76	1.54155e+10	6.44663	780.431	2.69844	4199.26	459.857	3051.62	3045.49	1285.79	2913.47	328.751	3103.98	-0.228235	1.54155e+10	0.0129203	322315	6040.84	9.02546e+06	-22578.7	1805.39	98.3206	0.895636	8.16709	4.16359	27.2738	0.191711	0.105002	0.992941	0.936592	-0.365085	0.99499	0.109519
0	9823178	0.889535	0.734357	16.1375	21.975	25	22.8254	25	27.313	4452.08	19.5476	0.715061	1830.28	0.411105	4480	3349.86	6962.26	1.21214e+11	7.67873	2049.41	2.34222	8513.4	1120.93	5023.93	4896.2	2194.85	6318.55	834.651	5201.6	0.367294	1.21214e+11	0.00537458	1.81682e+06	17477.1	2.63027e+08	339170	10673	389.906	0.92901	16.3605	5.21994	110.857	0.115132	0.0504042	0.994044	0.941021	-0.38723	0.998658	0.0534629
0	9867738	0.782218	0.693233	16.7954	24.2276	24.2074	26.4008	27.4591	31.4006	4384.92	18.9513	0.668925	1936.78	0.441692	4416	3731.17	8580.08	1.63962e+11	8.0262	2622.21	2.54767	10633.4	1502.05	5816.76	5431.61	2408.35	8225.05	1101.25	6093.36	0.615423	1.63962e+11	0.00439617	3.29444e+06	26793.7	9.39292e+08	1.43628e+06	19738.4	821.521	0.919815	23.5337	5.72116	235.204	0.0932508	0.0397176	0.992592	0.935384	-0.439521	0.999569	0.0412766
1	9961597	0.538844	0.449592	14.678	32.6474	32.8938	35.3412	22.8254	36.0278	4828.62	17.5919	0.632152	2185.47	0.452607	4864	2569.83	5212.72	7.47322e+10	7.29006	1413.91	2.60879	6486.08	814.693	3790.68	3669.29	1271.2	5214.89	583.815	3919.74	0.363873	7.47322e+10	0.00726547	995084	13073.8	8.8863e+07	143547	5912.2	212.394	0.930333	11.64	4.82554	70.5091	0.15704	0.0804301	0.995251	0.948917	-0.34161	0.996365	0.0857099
0	10119242	0.846305	0.731621	15.7731	21.5592	22.8254	22.8254	25	27.313	3619.79	18.2456	0.66801	1706.7	0.471491	3648	1886.35	4415.35	3.98482e+10	7.11305	1475.41	2.05948	4893.69	780.123	3173.67	3215.04	876.267	4017.42	597.9	3305.04	-0.145059	3.98482e+10	0.00765034	851098	10819.9	4.83843e+07	-83265.8	4741.13	229.023	0.906352	12.2406	4.84318	71.5573	0.153058	0.0789549	0.991363	0.931719	-0.338684	0.995588	0.0821808
1	10195390	0.459226	0.366611	11.9774	32.6707	24.0416	33.8378	25.4951	34.5543	2649.92	15.0032	0.572083	1618.75	0.610868	2688	2303.79	4801.83	3.39811e+10	7.13812	1223.73	2.91991	6241.76	742.776	3431.1	3331.87	1433.46	4808.3	519.131	3555.53	0.594099	3.39811e+10	0.00818065	869326	8575.18	7.56332e+07	210471	5160	201.41	0.924528	11.4278	4.7717	64.1046	0.15445	0.0766524	0.994677	0.945642	-0.399917	0.998288	0.0796033
0	10291239	0.869604	0.825089	22.9027	27.7578	33.8378	33.8378	30.8869	35.5809	9749.58	24.1383	0.644938	3422.08	0.350997	9792	2491.07	5075.09	1.44796e+11	7.20861	1430.98	2.22555	6055.08	785.079	3728.11	3685.63	1508.17	4546.91	585.343	3845.41	0.170032	1.44796e+11	0.00729406	888375	10230.1	5.86961e+07	42276.2	5119.36	145.714	0.944014	9.76759	4.57279	46.8881	0.174375	0.0928726	0.9957	0.95058	-0.291347	0.991546	0.0966183
0	10384939	0.934291	0.815383	21.4804	26.3439	30.0832	30.6105	33.8378	38.2884	9102.21	24.6129	0.675875	3119.24	0.342691	9152	3874.47	8286.88	3.47168e+11	7.97801	2557.27	2.25852	10040.3	1379.42	5935.05	5769.55	2341.02	7699.27	1037.52	6159.03	0.313548	3.47168e+11	0.00432552	2.70883e+06	27557.2	5.56825e+08	476758	15695.4	504.038	0.937126	18.2725	5.43017	155.421	0.111452	0.0495838	0.994792	0.945628	-0.33928	0.99766	0.051847
0	10407364	0.674887	0.547265	14.909	27.2427	29.8329	27.4591	25.4951	34.0881	4898.33	18.3858	0.697298	2000.31	0.408366	4928	3172.88	6950	1.27967e+11	7.72519	2120.17	2.31999	8476.62	1166.38	4899.33	4726.92	1945.92	6530.7	869.133	5095.81	0.388589	1.27967e+11	0.00524196	1.96385e+06	19179.8	2.95316e+08	374553	11375.2	495.101	0.915997	18.3907	5.33895	136.659	0.109059	0.0482085	0.992962	0.936455	-0.377459	0.998484	0.0500978
0	10410173	0.752728	0.61981	12.0002	19.3611	17.4642	21.1896	21.9545	23.8747	2023.83	14.5737	0.682022	1134.49	0.560567	2048	1843.74	4335.29	1.9692e+10	7.09564	1374.58	2.49568	5454.12	771.039	2956.4	2826.22	1125.22	4328.9	565.718	3100.85	0.493136	1.9692e+10	0.00825167	874969	7708.65	6.35713e+07	139780	5182.3	288.976	0.893858	14.012	5.00649	83.4726	0.13433	0.06506	0.99067	0.927837	-0.415662	0.998614	0.0681193
0	10414270	0.915005	0.59809	12.0062	20.0743	21.1896	22.8254	25	25.1794	2856.21	18.368	0.707599	1375.81	0.481689	2880	9238.71	21300.6	6.90182e+11	9.23592	6610.64	2.41892	26416.7	3701.52	14815.9	14292.5	5356.85	21059.8	2715.51	15480.5	0.380937	6.90182e+11	0.00189767	2.01355e+07	195766	3.15973e+10	1.16962e+07	115543	6526.31	0.892234	67.1609	7.10798	1741.37	0.0382322	0.0117169	0.99101	0.928408	-0.675559	0.999998	0.0126266
0	10487428	0.754784	0.631478	14.3976	22.7999	26.4008	26.4008	25	27.313	3172.46	17.209	0.668988	1560.74	0.491965	3200	1808.63	3580.87	2.3445e+10	6.6896	948.195	2.44308	4256.79	539.962	2625.23	2571.02	1060.66	3196.13	391.555	2706.76	0.307585	2.3445e+10	0.0107887	434711	5200.45	1.53841e+07	29768.6	2542.31	120.398	0.908887	9.00107	4.39822	35.8936	0.178534	0.0939719	0.992894	0.936656	-0.31389	0.991895	0.100021
0	10495837	0.928113	0.80193	14.7082	18.341	19.4165	21.9317	21.9317	24.5357	2985.67	17.0225	0.766853	1307.57	0.437951	3008	2517.28	5565.67	5.00109e+10	7.44283	1627.64	2.57557	7065.89	939.133	3911.74	3763.1	1383.25	5682.64	678.196	4077.49	0.462603	5.00109e+10	0.00650437	1.32421e+06	13774.6	1.50062e+08	267641	7732.32	388.851	0.903547	16.4212	5.17904	105.926	0.116186	0.0520457	0.992647	0.93464	-0.405193	0.998772	0.0555445
0	10528727	0.745631	0.553488	12.9576	23.4108	27.5862	25	21.9545	28.4605	3045.92	17.4558	0.68383	1485.99	0.487862	3072	1999.64	3638.71	2.37346e+10	6.55301	918.708	2.97301	4712.7	527.663	2703.4	2574.06	1195.63	3517.07	379.808	2779.59	0.74505	2.37346e+10	0.0125832	417732	4820.09	1.8899e+07	88817.7	2609.68	93.6034	0.930828	7.38115	4.27002	36.7238	0.227286	0.140287	0.995434	0.952179	-0.345542	0.994291	0.147654
0	10562262	0.492724	0.480845	17.7001	36.8103	35.4683	32.5269	29.8329	45.1885	7061.12	18.1373	0.628092	2833.85	0.401331	7104	2827.01	5656.4	1.2292e+11	7.32173	1451.36	3.01841	7347.13	879.201	4013.76	3753.98	1686.19	5660.94	613.046	4159.68	0.781776	1.2292e+11	0.00747628	1.19265e+06	11749.6	1.52837e+08	452015	7335.36	224.072	0.940648	11.8597	4.87327	76.744	0.159557	0.0834892	0.995706	0.951695	-0.323379	0.995395	0.0865143
0	10711325	0.947082	0.663773	8.74917	13.181	13.8924	13.8924	15.5563	17.72	881.333	12.4835	0.759938	584.969	0.663732	896	1838.47	4118.31	8.46273e+09	6.94982	1327.4	2.1724	4832.98	717.633	2951.96	2912.72	1167.05	3665.93	539.674	3073.27	0.114278	8.46273e+09	0.00895348	730955	7104.69	3.73623e+07	5754.06	4150.34	302.253	0.863277	14.3634	4.96113	84.8502	0.128858	0.0600664	0.986637	0.91476	-0.522503	0.999632	0.0659528
0	10809768	0.812395	0.645307	10.8016	16.7387	16.2788	17.4642	19.4165	20.6398	1517.62	13.5985	0.728865	876.221	0.577363	1536	2109.43	5285.64	2.19591e+10	7.40935	1702.53	2.37153	6538.35	969.034	3594.51	3461.49	1293.89	5244.47	711.824	3781.04	0.35839	2.19591e+10	0.00662231	1.37574e+06	12336.7	1.4355e+08	163175	7886.19	548.781	0.868823	19.4762	5.42046	153.474	0.10224	0.0433408	0.98801	0.918351	-0.504867	0.999712	0.0477984
0	10865237	0.749475	0.614681	14.1821	23.0723	22.8254	26.4008	25	27.313	3684.46	17.2921	0.696811	1655.59	0.449343	3712	5243.84	11133.2	2.55996e+11	8.36855	3224.74	2.43192	13817	1809.21	8007.94	7835.22	3500.41	10316.6	1321.66	8304.49	0.340135	2.55996e+11	0.00338096	4.83732e+06	44591.2	1.91356e+09	1.24618e+06	28251.5	1263.72	0.91378	29.2095	6.03084	364.456	0.0765661	0.0294485	0.992725	0.935855	-0.509988	0.999899	0.0301357
0	10884188	0.738041	0.570446	12.7818	22.4067	25	21.9545	21.9545	27.313	2982.33	16.537	0.678198	1477.4	0.495384	3008	2667.48	5515.2	4.98719e+10	7.27718	1648.12	2.43548	6818.12	897.038	3927.44	3753.5	1978.62	4839.5	671.439	4071.83	0.550307	4.98719e+10	0.00721502	1.15499e+06	8789.22	1.15528e+08	279823	7062.28	263.907	0.92779	13.2078	4.94019	78.9368	0.140632	0.0685604	0.993117	0.938147	-0.398543	0.998472	0.0712511
0	10898236	0.735223	0.622261	13.4299	21.5824	25	22.8254	19.4165	25.1794	2658.71	15.8679	0.653736	1419.7	0.533979	2688	3091.61	5610.04	5.30532e+10	7.17922	1499.95	2.1803	6397.12	793.628	4341.16	4342.17	2084.7	4312.43	602.028	4442.64	-0.0291952	5.30532e+10	0.0075166	891411	10615.9	5.80468e+07	-44158.3	5132.81	226.601	0.914616	12.4781	4.81506	62.4152	0.144191	0.0709747	0.992558	0.93461	-0.390199	0.998048	0.074405
0	10921348	0.577781	0.452398	14.5238	32.104	33.8378	33.8378	24.0416	35.5809	4568.21	18.5491	0.572082	2327.32	0.50946	4608	2037.21	4232.98	4.66839e+10	6.91719	1277.46	2.12681	5040.46	683.917	3078.81	3065.25	1428.06	3612.4	526.765	3182.93	0.243495	4.66839e+10	0.00899232	651976	5732.08	3.37159e+07	54208.5	4029.8	62.8556	0.969209	6.11392	4.00862	23.8342	0.251399	0.161066	0.99704	0.960575	-0.37952	0.997152	0.168872
0	10953906	0.837713	0.57929	8.53531	14.7341	17.4642	13.8924	16.5529	18.8149	943.667	12.3429	0.728984	638.232	0.676332	960	1381.68	1953.42	2.70504e+09	5.09079	318.911	2.3216	2110.76	178.57	1664.77	1673.51	1115.69	995.072	131.765	1678.62	-0.13034	2.70504e+09	0.0320226	46291.6	663.966	156314	-899.702	258.085	19.0725	0.860888	3.5512	3.10939	5.90355	0.322447	0.225771	0.988976	0.923186	-0.289992	0.969598	0.240022
0	10980605	0.907065	0.730669	12.4386	17.0235	21.1896	17.4642	21.1896	21.4009	2089.88	15.4414	0.730608	1081.97	0.517718	2112	4404.09	8581.75	9.23089e+10	7.8278	2283.57	2.26239	10029.6	1279.64	6428.49	6365.99	3011.21	7018.42	947.154	6611.12	0.154092	9.23089e+10	0.0049012	2.38141e+06	25374.5	4.12204e+08	82224.1	13442.3	749.506	0.893041	22.8736	5.63041	204.572	0.0917205	0.0385888	0.99077	0.927182	-0.515327	0.999836	0.0387588
0	11016883	0.811217	0.713153	14.04	19.6872	21.1896	22.8254	20.2485	23.8747	2726.42	15.9706	0.689396	1369.02	0.502132	2752	3095.38	5796.83	5.87194e+10	7.27954	1497.42	2.38715	6654.53	833.989	4508.04	4587.5	1471.73	5182.79	614.502	4619.2	-0.238823	5.87194e+10	0.00717449	1.01453e+06	17976	8.04556e+07	-130431	5704.79	238.343	0.918714	12.6997	4.87235	70.8565	0.141085	0.0678365	0.994617	0.94416	-0.39864	0.998378	0.0718415
0	11047260	0.75046	0.491584	11.3497	23.088	25	20.2485	27.4591	29.1548	2531.33	17.3266	0.618632	1451.95	0.573591	2560	2383.07	4150.24	2.79759e+10	6.65203	934.904	2.35211	4613.69	532.551	3241.87	3207.52	1366.34	3247.36	389.308	3305.76	0.022336	2.79759e+10	0.0108572	418369	7051.01	1.42511e+07	-10670.8	2470.96	103.349	0.919215	8.23579	4.30153	32.1626	0.197016	0.111291	0.994073	0.942524	-0.348626	0.994732	0.113132
0	11054393	0.852077	0.582085	9.74617	16.7436	19.4165	17.4642	18.6011	20.6398	1388.04	14.2668	0.693795	867.338	0.624864	1408	1932.65	4440.63	1.48761e+10	7.08848	1373.82	2.38459	5461.36	761.169	3116.8	3063.66	1088.12	4373.25	560.07	3250.44	0.302422	1.48761e+10	0.00827455	850956	8979.94	5.7829e+07	71629.1	4991.17	288.62	0.890038	14.0805	4.95875	79.8554	0.130485	0.061052	0.990885	0.928182	-0.474234	0.999386	0.0631935
0	11058914	0.746504	0.695875	11.6382	16.7246	16.2788	17.4642	19.4165	20.6398	1451.54	12.4849	0.709462	873.859	0.602021	1472	3444.19	8463.14	5.48581e+10	8.01782	2776.76	2.30929	10358.9	1538.65	5817.17	5648.71	1879.86	8479	1140.16	6104.73	0.298087	5.48581e+10	0.00431792	3.42828e+06	34390.3	8.80942e+08	465154	19763.7	1280.39	0.87733	29.8474	6.01395	352.872	0.0751781	0.0293672	0.989195	0.921861	-0.608936	0.99997	0.0292941
0	11063026	0.783265	0.657354	12.6497	19.2433	19.4165	21.9545	20.2485	24.5357	2344	15.0726	0.703087	1213.71	0.517793	2368	8828.66	21828	5.70625e+11	9.27972	7242.12	2.30272	26414.1	3984.47	14767.4	14196.7	5144.06	21270.1	2964.93	15523.3	0.384512	5.70625e+11	0.00183649	2.28978e+07	208607	3.85059e+10	1.32616e+07	131026	7907.01	0.885376	73.9693	7.25008	2103.05	0.037119	0.0118026	0.989374	0.922671	-0.712882	0.999999	0.0119641
0	11085176	0.575248	0.473652	16.5853	35.0158	33.0151	39.4081	30.8869	41.6893	6679.46	20.1428	0.633554	2707.25	0.40531	6720	3399.97	7098.02	1.84684e+11	7.70469	2019.66	2.52353	8817.71	1134.54	5058.22	4856.54	2088.02	6729.7	829.907	5242.39	0.50064	1.84684e+11	0.00536029	1.89707e+06	19098.1	3.05684e+08	514588	11135.5	449.189	0.922099	17.2646	5.30138	131.144	0.114254	0.0507618	0.993939	0.941568	-0.341817	0.997322	0.0530083
0	11095335	0.99519	0.707796	8.89252	12.5637	13.8924	13.8924	16.2788	16.5529	815.375	12.5033	0.73	578.184	0.709102	832	1910.79	4057.66	7.76478e+09	6.86846	1244.1	2.27446	4685.44	686.448	2942.6	2910.84	919.561	3765.88	512.504	3054.94	-0.0184919	7.76478e+09	0.00969628	673771	8653.47	3.37233e+07	-31911.4	3816.99	290.961	0.857891	14.1672	4.87535	73.9589	0.131338	0.0628966	0.987764	0.917658	-0.528071	0.999625	0.0666115
0	11097108	0.863906	0.486161	10.8493	22.3163	22.8254	25	25	27.313	2854.12	19.2792	0.697555	1394.94	0.488744	2880	5290.6	12082.5	2.24217e+11	8.51478	3692.22	2.38738	14884.2	2089.38	8452.8	8184.22	2922.73	11961.5	1533.15	8823.45	0.334948	2.24217e+11	0.00308473	6.40346e+06	66053	3.25527e+09	1.80067e+06	37372.5	1857.47	0.904757	35.502	6.2822	525.307	0.0671325	0.0254514	0.992093	0.933171	-0.572584	0.99997	0.0262162
0	11102545	0.936337	0.786042	13.5464	17.2336	19.4165	22.8254	20.2485	23.0217	2280.54	16.1365	0.6902	1213.95	0.532308	2304	2132.44	4545.26	2.58514e+10	7.05643	1318.65	2.50901	5680.57	738.223	3227.5	3108.87	1472.05	4208.52	540.447	3349.66	0.482162	2.58514e+10	0.0083897	803432	7198.21	5.46199e+07	120062	4773.11	239.297	0.904005	12.8323	4.85819	66.6157	0.13959	0.0671423	0.991878	0.931844	-0.397101	0.998145	0.0699612
0	11141953	0.791514	0.708514	11.5196	16.2589	16.2788	17.4642	19.4165	20.6398	1517.67	12.8691	0.750906	850.516	0.56041	1536	2700.8	5957.31	2.87586e+10	7.4764	1738.18	2.73126	7714.48	1014.71	4142.25	3942.98	1557.75	6156.73	723.675	4327.01	0.550096	2.87586e+10	0.00651126	1.56483e+06	14938.8	2.15368e+08	399512	9114.27	652.55	0.865666	20.8572	5.57671	194.994	0.100486	0.0429824	0.989591	0.924833	-0.516264	0.999774	0.0435486
0	11179890	0.88992	0.722271	15.2695	21.1409	25	26.4008	24.2074	27.313	3874.54	18.8137	0.693757	1719.59	0.443817	3904	2322.17	5112.02	5.33303e+10	7.27919	1474.28	2.62361	6382.65	858.152	3544.39	3353.68	1441.55	4941.1	618.955	3696	0.594843	5.33303e+10	0.00733144	1.09769e+06	10004.9	1.08126e+08	266836	6577.27	271.682	0.920334	13.5709	4.96516	78.6919	0.136003	0.0652906	0.993253	0.937928	-0.35984	0.997291	0.067723
0	11189818	0.811813	0.571961	13.4901	23.5856	26.4008	26.4008	21.9317	28.6007	4070	19.1471	0.730293	1688.04	0.414752	4096	4213.72	8821.6	1.72734e+11	8.01609	2469.5	2.99393	11793.1	1433.16	6246.56	5913.04	2449.97	9343.14	1013.49	6493.95	0.709066	1.72734e+11	0.00450587	3.15192e+06	31357.6	1.01521e+09	1.67419e+06	18754.8	849.928	0.912999	23.8684	5.761	246.995	0.0901383	0.0371506	0.994049	0.94177	-0.4457	0.999603	0.0393485
1	11236275	0.843998	0.812983	11.4225	14.05	16.2788	16.2788	16.2788	17.72	1135.42	11.8582	0.750026	701.743	0.618049	1152	4602.3	11137.9	7.40153e+10	8.24631	3438.27	2.56146	14190.7	1950.55	7650.7	7366.66	3095.14	11095.5	1403.52	8015.57	0.459792	7.40153e+10	0.00385802	5.7162e+06	48483.5	2.66989e+09	2.07619e+06	33118	2536.89	0.85682	41.8338	6.4667	708.004	0.0571695	0.019668	0.987551	0.917037	-0.688002	0.999994	0.0213651
1	11269230	0.800993	0.540312	11.2253	20.7756	21.1896	20.2485	25	25.9615	2407.88	16.6411	0.689287	1260.4	0.523447	2432	2399.86	5677.47	4.17958e+10	7.46265	1914.02	2.06993	6595.85	1011.67	3968.74	3877.84	1608.76	4987.09	772.799	4145.57	0.171186	4.17958e+10	0.00611603	1.43482e+06	12364.3	1.47142e+08	73838	8442.09	334.626	0.923206	15.2728	5.04548	88.6237	0.120516	0.0534664	0.99179	0.931047	-0.44575	0.999337	0.0554738
1	11313573	0.825973	0.662802	17.5762	26.5181	30.0832	30.8869	26.4008	32.5269	6684.83	21.9032	0.677361	2533.52	0.378995	6720	12916.6	29068.9	3.18275e+12	9.76329	9241.61	2.18097	35360.9	4999.35	20929.2	20748.5	6719.83	28641	3771.89	21762.9	0.089758	3.18275e+12	0.00127303	3.55921e+07	416354	8.85414e+10	2.37661e+06	199013	7888.54	0.922706	72.1654	7.3637	2427.64	0.0401517	0.0134406	0.994096	0.942459	-0.613827	0.999997	0.0135359
0	11314582	0.843902	0.678068	14.2614	21.0323	22.8254	22.8254	22.8254	25.3377	3492.38	17.7492	0.709106	1569.83	0.449503	3520	1471.65	3260.65	1.97217e+10	6.67209	976.735	2.57819	4110.03	552.911	2269.2	2150.59	968.993	3141.04	401.69	2367.02	0.54898	1.97217e+10	0.0110348	453503	3962.62	1.77178e+07	63594.2	2666.28	126.063	0.909125	9.23919	4.42881	36.7202	0.174583	0.0909159	0.992334	0.934171	-0.305744	0.990988	0.0953972
0	11320870	0.591187	0.439133	9.34338	21.2769	16.5529	16.5529	24.2074	25.9615	1194.04	12.5786	0.625877	869.643	0.728319	1216	3425.07	6881.39	3.31659e+10	7.52534	1659.26	3.02314	8984.99	1044.77	5052.29	4936.56	2375.8	6609.19	712.647	5222.51	0.537566	3.31659e+10	0.00637336	1.74898e+06	15786.4	3.11283e+08	503483	10217.4	651.004	0.879947	20.6147	5.5427	205.156	0.103568	0.0453749	0.990954	0.930304	-0.576728	0.999911	0.0476312
0	11411560	0.931355	0.848059	14.043	16.559	19.4165	17.4642	19.4165	20.6398	2345.88	15.4223	0.748425	1140.79	0.486296	2368	5390.64	13230.8	2.08832e+11	8.62552	4272.62	2.46002	16581.1	2397.7	8929.48	8545.36	3286.96	13294.1	1762.04	9390.9	0.486294	2.08832e+11	0.00287583	8.45348e+06	72666	5.70192e+09	4.28146e+06	48971.3	2770.5	0.892015	44.2022	6.54454	731.641	0.0542095	0.018789	0.99045	0.925647	-0.620682	0.999989	0.0197466
0	11431096	0.488444	0.415859	13.0297	31.3319	33.0151	30.8869	19.4165	34.5543	3745.04	15.3039	0.633467	1841.05	0.491596	3776	2713.45	5679.27	7.0656e+10	7.3869	1637.4	2.23933	6786.89	904.618	4186.82	4170.32	1897.23	4889.65	674.319	4325.72	0.143802	7.0656e+10	0.00648133	1.18239e+06	11430.8	1.09586e+08	54377.4	7002.32	223.556	0.937727	12.3701	4.80176	61.8711	0.143351	0.0695336	0.994319	0.9424	-0.383471	0.998165	0.0729159
0	11458604	0.872421	0.819012	12.3937	15.1325	17.4642	17.4642	17.4642	19.6469	1515.83	13.2019	0.712703	895.386	0.590689	1536	1501.77	3516.53	9.88353e+09	6.8021	1088.18	2.47575	4424.3	620.055	2422.27	2324.64	985.707	3438.6	453.137	2536.65	0.448245	9.88353e+09	0.0100555	567192	4904.1	2.55146e+07	60413.2	3271.14	225.585	0.869969	12.5247	4.79469	61.7724	0.141251	0.0683587	0.988463	0.919514	-0.413692	0.998176	0.0716246
0	70143402	0.777879	0.67849	17.6204	25.97	26.4008	28.8617	28.8617	32.0312	5792.75	20.2015	0.695041	2244.21	0.387417	5824	1945.23	3632.49	4.53675e+10	6.61012	961.119	2.3178	4347.07	524.899	2718.96	2647.89	1274.22	3072.85	391.692	2791.01	0.355458	4.53675e+10	0.0112418	397020	4498.91	1.28654e+07	31580.7	2380.48	74.4003	0.939042	7.13776	4.04903	20.8878	0.208331	0.117902	0.995216	0.946836	-0.300086	0.989382	0.121151
1	90036355	0.876947	0.541399	10.3038	19.0318	20.2237	20.2237	22.8254	23.0217	1894.42	16.6899	0.64165	1153.9	0.609108	1920	1351.72	2574.16	7.58657e+09	6.17264	601.074	2.63183	3092.3	365.188	1934.8	1920.76	814.1	2278.2	256.652	1987.8	0.22893	7.58657e+09	0.0158317	207878	2530.04	3.86631e+06	9575.16	1205.58	42.7036	0.930921	5.33594	3.59412	12.017	0.253539	0.157837	0.995018	0.946567	-0.362899	0.993193	0.166397
1	8841398	0.814693	0.616776	11.1887	18.1407	17.4642	19.4165	21.9317	23.0217	1899.71	14.7791	0.724038	1024.51	0.539296	1920	3440.67	7305.66	5.64495e+10	7.72694	2173.94	2.45818	9012.9	1197.66	5223.96	5095.06	2072.74	6940.16	878.014	5422.25	0.352407	5.64495e+10	0.00536133	2.11105e+06	21438.6	3.84959e+08	385732	12764.5	577.861	0.913168	19.8469	5.46596	162.333	0.102523	0.0441315	0.992709	0.935464	-0.525328	0.999849	0.0474473
1	8864566	0.430364	0.344346	14.0534	40.8119	24.2074	39.8246	35.6931	43.382	5145.67	17.5639	0.543184	2653.58	0.515692	5184	2984.55	5270.35	9.34846e+10	7.04627	1261.71	2.2972	5953.97	697.805	4162.31	4203.67	1824.4	4129.57	516.957	4246.56	-0.195534	9.34846e+10	0.00825501	708475	10981.9	3.91883e+07	-76251.1	4044.65	174.722	0.916284	10.7288	4.6599	52.1925	0.162261	0.0832954	0.993838	0.941354	-0.307445	0.992647	0.0870947
0	8866919	0.810818	0.757215	12.0577	15.9237	17.4642	17.4642	18.6011	20.6398	1386	12.9112	0.689583	871.779	0.628989	1408	1829.45	4920.46	1.74433e+10	7.33262	1845.85	2.02436	5748.71	963.517	3331.48	3322.42	1130.89	4617.81	742.749	3519.76	0.124843	1.74433e+10	0.00675624	1.28997e+06	11219.1	1.12895e+08	-24409.5	7466.55	447.751	0.885997	17.5156	5.26437	123.938	0.114099	0.0519092	0.987304	0.916572	-0.509697	0.999707	0.0539479
0	8882501	0.747808	0.611185	14.2837	23.3706	22.8254	27.4591	25.4951	30.3645	3424.58	17.4767	0.667611	1645.76	0.480571	3456	2774.15	4819.9	5.02393e+10	6.91965	1019.55	2.71139	5531.01	614.535	3734.27	3703.71	1395.31	4135.7	430.072	3812.72	-0.0217989	5.02393e+10	0.00954978	592064	10530.3	3.15521e+07	-2523.55	3425.04	140.208	0.920769	9.42457	4.51376	46.252	0.180597	0.0971021	0.995047	0.948088	-0.339527	0.994979	0.102186
0	8889180	0.964871	0.725046	14.4658	19.9516	22.8254	22.8254	25	25.3377	3364.33	19.2507	0.665992	1630.35	0.484599	3392	1978.58	4070.53	3.02391e+10	6.80685	1260.07	2.3226	4928.2	674.508	2877.32	2697.49	1333.28	3594.92	513.925	2985.77	0.584548	3.02391e+10	0.0102071	635850	5394.4	3.45039e+07	120465	3987.58	113.164	0.944837	8.49383	4.37702	37.5239	0.199788	0.115472	0.994695	0.946262	-0.355339	0.995887	0.119294
0	8899315	0.668152	0.649882	13.9906	21.5278	25	25	21.1896	25.9615	2533.92	14.3839	0.660038	1361.79	0.537425	2560	1734.4	3371.95	1.6234e+10	6.53755	867.499	3.14549	4503.21	517.052	2435.22	2294.72	1261.86	3241.35	365.051	2518.21	0.82527	1.6234e+10	0.0127151	411083	3316.27	1.84313e+07	89997.1	2526.29	126.517	0.904585	9.01758	4.46032	41.0995	0.184908	0.101376	0.992786	0.937665	-0.335892	0.993655	0.107449
0	8904203	0.786667	0.689049	14.0205	20.3475	21.9317	21.9317	21.2132	26.5707	2855.62	16.0067	0.743228	1309.67	0.458629	2880	3149.83	7086.21	7.68598e+10	7.74585	2207.57	2.26563	8471.19	1211.52	4958.19	4793.97	1950.04	6521.15	906.722	5165.99	0.35358	7.68598e+10	0.00516565	2.10376e+06	19749.8	3.40299e+08	365066	12437.5	538.358	0.916523	18.9753	5.45662	162.964	0.109549	0.0495041	0.992252	0.934286	-0.45738	0.999573	0.0521085
0	9420851	0.87872	0.574801	12.7158	22.122	22.8254	25	25	27.313	3364.38	19.4391	0.674893	1608.86	0.478206	3392	2856.57	6948.03	8.30406e+10	7.81363	2255.65	2.39947	8532.05	1255.62	4709.32	4488.19	1643.03	6889.02	923.652	4947.86	0.417493	8.30406e+10	0.00499754	2.3036e+06	21162.4	4.22089e+08	507323	13488.7	661.196	0.906049	21.2282	5.52552	176.993	0.0983594	0.041715	0.991556	0.930966	-0.44319	0.999497	0.0431354
0	9464619	0.477741	0.461853	16.8604	36.506	37.6431	39	22.8254	39.6232	6683.17	17.4404	0.631163	2718.51	0.40677	6720	2156.08	3967.2	6.05049e+10	6.68119	884.407	3.2372	5319.58	548.988	2919.73	2758.38	1363.26	3956.32	373.017	3000.62	0.812716	6.05049e+10	0.0119132	478906	5164.33	2.62513e+07	123491	2932.96	104.816	0.930919	8.04688	4.34959	36.8043	0.206326	0.119945	0.995907	0.953148	-0.289574	0.98846	0.127177
1	9499360	0.556487	0.483873	14.7802	30.5456	28.8617	23.1948	33.8378	34.5543	4317.08	16.9982	0.620476	2066.43	0.478662	4352	2074.71	4224.07	4.60501e+10	6.97443	1231.43	2.20812	5071.32	668.628	3153.58	3157.91	1195.44	3875.88	502.916	3252.9	0.0103523	4.60501e+10	0.00864292	636304	7977.09	2.9928e+07	-13526.3	3655.06	158.739	0.916027	10.2585	4.56717	46.7578	0.167839	0.0879734	0.993586	0.940062	-0.31724	0.993336	0.0905079
0	9519612	0.92933	0.874296	11.1965	12.8062	16.2788	16.2788	13.8924	16.5529	1007.67	11.9012	0.730327	665.546	0.660482	1024	1365.86	2648.15	4.27837e+09	6.15912	723.56	2.20665	3064.27	392.297	1988.77	1994.74	903.658	2160.61	293.372	2044.04	0.111049	4.27837e+09	0.015276	222880	2510.37	3.64691e+06	1077.6	1302.67	81.3579	0.881393	7.52983	4.04714	21.515	0.20157	0.113526	0.989499	0.922843	-0.386901	0.995518	0.117386
0	9539363	0.993134	0.929006	13.5968	14.6358	17.4642	17.4642	17.4642	19.6469	1833.38	14.5353	0.748718	967.535	0.527734	1856	1273.5	2479.5	6.65886e+09	6.11829	637.118	2.64853	3130.85	367.451	1839.49	1797.7	816.665	2314.19	264.512	1894.14	0.45138	6.65886e+09	0.0162474	204042	2296.4	3.9087e+06	14998.6	1248.13	64.8487	0.901061	6.55805	3.98519	19.7869	0.226349	0.135037	0.992795	0.936748	-0.328079	0.990529	0.138239
0	9655806	0.857724	0.658777	17.8419	27.0833	28.8617	31.7648	29.1548	32.5269	7065.83	23.23	0.630711	2823.34	0.399576	7104	4018.52	6958.02	2.19899e+11	7.46707	1460.06	2.752	8302.71	876.641	5453.41	5440.61	2129.97	6172.74	608.935	5563.65	0.0689316	2.19899e+11	0.00656229	1.21456e+06	21116	1.37655e+08	43601.9	7066.74	194.576	0.945935	11.3098	4.73015	58.9193	0.159249	0.0827076	0.996863	0.957312	-0.341295	0.996543	0.0858775
0	9698911	0.795174	0.655263	15.1985	23.1946	22.8254	30.0832	26.4008	32.0312	3362.54	18.4437	0.625433	1735.46	0.516116	3392	2335.1	4288.71	3.73325e+10	6.83066	964.929	2.76372	5279.24	583.307	3235.81	3141.22	1572.86	3706.38	404.13	3317.54	0.430866	3.73325e+10	0.0101978	535619	5979.38	2.77083e+07	69023.8	3239.63	151.249	0.910593	9.7716	4.5487	48.9652	0.181568	0.100391	0.993406	0.940817	-0.33712	0.994563	0.103432
0	9735104	0.861986	0.756657	12.0026	15.8627	19.4165	16.2788	19.4165	20.6398	1581.42	13.6734	0.762168	861.253	0.544609	1600	2337.14	3813.76	1.54155e+10	6.44663	780.431	2.69844	4199.26	459.857	3051.62	3045.49	1285.79	2913.47	328.751	3103.98	-0.228235	1.54155e+10	0.0129203	322315	6040.84	9.02546e+06	-22578.7	1805.39	98.3206	0.895636	8.16709	4.16359	27.2738	0.191711	0.105002	0.992941	0.936592	-0.365085	0.99499	0.109519
0	9420851	0.87872	0.574801	12.7158	22.122	22.8254	25	25	27.313	3364.38	19.4391	0.674893	1608.86	0.478206	3392	2856.57	6948.03	8.30406e+10	7.81363	2255.65	2.39947	8532.05	1255.62	4709.32	4488.19	1643.03	6889.02	923.652	4947.86	0.417493	8.30406e+10	0.00499754	2.3036e+06	21162.4	4.22089e+08	507323	13488.7	661.196	0.906049	21.2282	5.52552	176.993	0.0983594	0.041715	0.991556	0.930966	-0.44319	0.999497	0.0431354
0	10884188	0.738041	0.570446	12.7818	22.4067	25	21.9545	21.9545	27.313	2982.33	16.537	0.678198	1477.4	0.495384	3008	2667.48	5515.2	4.98719e+10	7.27718	1648.12	2.43548	6818.12	897.038	3927.44	3753.5	1978.62	4839.5	671.439	4071.83	0.550307	4.98719e+10	0.00721502	1.15499e+06	8789.22	1.15528e+08	279823	7062.28	263.907	0.92779	13.2078	4.94019	78.9368	0.140632	0.0685604	0.993117	0.938147	-0.398543	0.998472	0.0712511
[truncated: 1,082 more columns]
