# Supplementary material for: Clinical study of 18F-FDG PET/CT radiomics in differentiating pulmonary solitary solid adenocarcinoma nodules and inflammatory nodules
Source: PeerJ. 2026 Jun 1;14:e21188. doi: 10.7717/peerj.21188 (PMC13235688; doi:10.7717/peerj.21188)
Supplement: Supplemental Information 2 [file peerj-14-21188-s002.zip › OriginalData/radiomicsdata/2.PET/Test_Lasso_Feature_Matrix.xlsx]

## Sheet: Sheet1
Group	imageName	PET-original_shape_Elongation	PET-original_shape_Flatness	PET-original_shape_LeastAxisLength	PET-original_shape_MajorAxisLength	PET-original_shape_Maximum2DDiameterColumn	PET-original_shape_Maximum2DDiameterRow	PET-original_shape_Maximum2DDiameterSlice	PET-original_shape_Maximum3DDiameter	PET-original_shape_MeshVolume	PET-original_shape_MinorAxisLength	PET-original_shape_Sphericity	PET-original_shape_SurfaceArea	PET-original_shape_SurfaceVolumeRatio	PET-original_shape_VoxelVolume	PET-original_firstorder_10Percentile	PET-original_firstorder_90Percentile	PET-original_firstorder_Energy	PET-original_firstorder_Entropy	PET-original_firstorder_InterquartileRange	PET-original_firstorder_Kurtosis	PET-original_firstorder_Maximum	PET-original_firstorder_MeanAbsoluteDeviation	PET-original_firstorder_Mean	PET-original_firstorder_Median	PET-original_firstorder_Minimum	PET-original_firstorder_Range	PET-original_firstorder_RobustMeanAbsoluteDeviation	PET-original_firstorder_RootMeanSquared	PET-original_firstorder_Skewness	PET-original_firstorder_TotalEnergy	PET-original_firstorder_Uniformity	PET-original_firstorder_Variance	PET-original_glcm_Autocorrelation	PET-original_glcm_ClusterProminence	PET-original_glcm_ClusterShade	PET-original_glcm_ClusterTendency	PET-original_glcm_Contrast	PET-original_glcm_Correlation	PET-original_glcm_DifferenceAverage	PET-original_glcm_DifferenceEntropy	PET-original_glcm_DifferenceVariance	PET-original_glcm_Id	PET-original_glcm_Idm	PET-original_glcm_Idmn	PET-original_glcm_Idn	PET-original_glcm_Imc1	PET-original_glcm_Imc2	PET-original_glcm_InverseVariance
1	8824492	0.705489	0.679057	16.9391	24.9451	25.4951	30.6105	24.0416	31.4006	4762.58	17.5985	0.67316	2033.58	0.426991	4800	2934.67	6206.82	9.99345e+10	7.52462	1796.49	2.48605	7724.54	1008.42	4396.13	4211.18	1841.82	5882.71	739.591	4562.86	0.493566	9.99345e+10	0.00608681	1.49372e+06	14452.4	1.8607e+08	336255	8780.08	358.069	0.921044	15.7241	5.14009	99.9703	0.120028	0.0543192	0.993666	0.939142	-0.359555	0.997694	0.0573906
1	8579466	0.761159	0.636065	16.0185	25.1837	22.8254	27.4591	28.3019	30.3645	5154.38	19.1688	0.721126	2001.05	0.388223	5184	7.05903	15.882	687419	-3.20343e-16	4.79004	2.40499	19.3993	2.70577	11.0403	10.5777	3.92193	15.4774	1.9894	11.5154	0.42621	687419	1	10.7148	1	0	0	0	0	1	0	-3.20343e-16	0	1	1	1	1	0	0	0
1	11112679	0.856805	0.807315	16.2065	20.0746	22.8254	21.1896	22.8254	25.3377	3749.96	17.2	0.749468	1557.45	0.415326	3776	14.9232	35.2684	2.43339e+06	0.980967	11.2262	2.34786	43.0344	6.22325	24.2506	23.2751	9.05978	33.9746	4.60348	25.3858	0.39815	2.43339e+06	0.513134	56.3473	2.38635	0.866244	0.0509824	0.859307	0.137728	0.723909	0.137728	0.572394	0.117819	0.931136	0.931136	0.972454	0.954091	-0.426825	0.752082	0.137728
0	11141953	0.791514	0.708514	11.5196	16.2589	16.2788	17.4642	19.4165	20.6398	1517.67	12.8691	0.750906	850.516	0.56041	1536	2700.8	5957.31	2.87586e+10	7.4764	1738.18	2.73126	7714.48	1014.71	4142.25	3942.98	1557.75	6156.73	723.675	4327.01	0.550096	2.87586e+10	0.00651126	1.56483e+06	14938.8	2.15368e+08	399512	9114.27	652.55	0.865666	20.8572	5.57671	194.994	0.100486	0.0429824	0.989591	0.924833	-0.516264	0.999774	0.0435486
1	8678386	0.900212	0.628292	14.603	23.2423	26.8701	25	25.4951	29.6985	4642.79	20.923	0.704563	1910.22	0.411438	4672	6284.48	12296	4.10311e+11	8.43966	3170.03	3.03282	16669.5	1869.68	9076.29	8778.17	3999.83	12669.7	1312.97	9371.42	0.60419	4.10311e+11	0.0033323	5.44448e+06	55503.8	3.03126e+09	3.26774e+06	31813.3	1385.64	0.915985	30.3861	6.12661	412.36	0.0747913	0.028646	0.994705	0.945025	-0.484711	0.999856	0.0310372
0	8889180	0.964871	0.725046	14.4658	19.9516	22.8254	22.8254	25	25.3377	3364.33	19.2507	0.665992	1630.35	0.484599	3392	1978.58	4070.53	3.02391e+10	6.80685	1260.07	2.3226	4928.2	674.508	2877.32	2697.49	1333.28	3594.92	513.925	2985.77	0.584548	3.02391e+10	0.0102071	635850	5394.4	3.45039e+07	120465	3987.58	113.164	0.944837	8.49383	4.37702	37.5239	0.199788	0.115472	0.994695	0.946262	-0.355339	0.995887	0.119294
0	5428139	0.731189	0.625783	13.6323	21.7843	21.9317	22.8254	25	27.313	3047.79	15.9285	0.73122	1390.25	0.45615	3072	1891.98	3860.42	2.51298e+10	6.79794	1084.07	2.48884	4744.33	609.125	2763.41	2640.62	1147.68	3596.65	446.86	2860.12	0.508177	2.51298e+10	0.0101242	543862	5760.59	2.47791e+07	75941.9	3224.37	158.359	0.905895	10.3754	4.56426	45.0552	0.161661	0.0815236	0.992603	0.935136	-0.328789	0.993971	0.0847671
0	9867738	0.782218	0.693233	16.7954	24.2276	24.2074	26.4008	27.4591	31.4006	4384.92	18.9513	0.668925	1936.78	0.441692	4416	3731.17	8580.08	1.63962e+11	8.0262	2622.21	2.54767	10633.4	1502.05	5816.76	5431.61	2408.35	8225.05	1101.25	6093.36	0.615423	1.63962e+11	0.00439617	3.29444e+06	26793.7	9.39292e+08	1.43628e+06	19738.4	821.521	0.919815	23.5337	5.72116	235.204	0.0932508	0.0397176	0.992592	0.935384	-0.439521	0.999569	0.0412766
0	11095335	0.99519	0.707796	8.89252	12.5637	13.8924	13.8924	16.2788	16.5529	815.375	12.5033	0.73	578.184	0.709102	832	1910.79	4057.66	7.76478e+09	6.86846	1244.1	2.27446	4685.44	686.448	2942.6	2910.84	919.561	3765.88	512.504	3054.94	-0.0184919	7.76478e+09	0.00969628	673771	8653.47	3.37233e+07	-31911.4	3816.99	290.961	0.857891	14.1672	4.87535	73.9589	0.131338	0.0628966	0.987764	0.917658	-0.528071	0.999625	0.0666115
1	11269230	0.800993	0.540312	11.2253	20.7756	21.1896	20.2485	25	25.9615	2407.88	16.6411	0.689287	1260.4	0.523447	2432	2399.86	5677.47	4.17958e+10	7.46265	1914.02	2.06993	6595.85	1011.67	3968.74	3877.84	1608.76	4987.09	772.799	4145.57	0.171186	4.17958e+10	0.00611603	1.43482e+06	12364.3	1.47142e+08	73838	8442.09	334.626	0.923206	15.2728	5.04548	88.6237	0.120516	0.0534664	0.99179	0.931047	-0.44575	0.999337	0.0554738
1	5543688	0.757376	0.622926	11.6717	18.7369	17.4642	21.1896	21.1896	22.3159	1961.92	14.1908	0.706432	1072.84	0.546831	1984	5746.65	15177.6	2.26025e+11	8.75638	5118.7	2.2716	18346.4	2834.91	10118	9728.04	3778.14	14568.2	2119.09	10673.5	0.36833	2.26025e+11	0.0026106	1.15504e+07	93976.4	9.95631e+09	4.0254e+06	67143.2	3911.31	0.889084	52.2842	6.7885	1052.34	0.0501696	0.0183032	0.988778	0.920329	-0.671601	0.999996	0.0181857
0	8449084	0.827105	0.596591	16.8296	28.2097	30.6105	30.0832	30.0832	34.0881	7005.17	23.3323	0.655561	2700.74	0.385536	7040	4798.32	9970.2	3.92297e+11	8.19365	2994.13	2.36582	12453.4	1629.38	7205.62	6990.67	3165.15	9288.2	1223.02	7464.85	0.402563	3.92297e+11	0.00377591	3.80298e+06	35321.3	1.20719e+09	1.17784e+06	22794.2	687.008	0.941218	21.4017	5.62508	201.875	0.0978584	0.0410007	0.995125	0.947093	-0.400912	0.999285	0.0429735
1	5614565	0.848192	0.808167	18.7591	23.2119	26.4008	26.4008	26.8701	29.1548	5602.33	19.6881	0.713212	2138.84	0.381776	5632	18201.5	39383.1	4.78515e+12	10.0752	11991.2	2.3351	48112.7	6582.66	28052.2	27187.5	11279.2	36833.5	4886.76	29148.5	0.360856	4.78515e+12	0.00105298	6.27112e+07	605268	3.03713e+11	6.56152e+07	361618	13887.6	0.925257	98.4272	7.72139	3809.79	0.0290694	0.00862471	0.993699	0.938969	-0.682437	0.999999	0.00964317
1	11313573	0.825973	0.662802	17.5762	26.5181	30.0832	30.8869	26.4008	32.5269	6684.83	21.9032	0.677361	2533.52	0.378995	6720	12916.6	29068.9	3.18275e+12	9.76329	9241.61	2.18097	35360.9	4999.35	20929.2	20748.5	6719.83	28641	3771.89	21762.9	0.089758	3.18275e+12	0.00127303	3.55921e+07	416354	8.85414e+10	2.37661e+06	199013	7888.54	0.922706	72.1654	7.3637	2427.64	0.0401517	0.0134406	0.994096	0.942459	-0.613827	0.999997	0.0135359
0	5556852	0.75346	0.539259	14.0845	26.1182	28.3019	28.3019	22.8254	32.0312	4644.17	19.679	0.693353	1941.49	0.418049	4672	3346.63	7035.38	1.21847e+11	7.65002	1975.4	2.70723	8763.47	1142.98	4912.76	4607.41	2187.96	6575.51	824.572	5106.88	0.681967	1.21847e+11	0.00576417	1.94503e+06	16765.3	3.50246e+08	762904	11698.1	481.027	0.920841	17.7983	5.38289	145.347	0.116715	0.0545067	0.993222	0.93872	-0.382116	0.998535	0.0564982
0	11431096	0.488444	0.415859	13.0297	31.3319	33.0151	30.8869	19.4165	34.5543	3745.04	15.3039	0.633467	1841.05	0.491596	3776	2713.45	5679.27	7.0656e+10	7.3869	1637.4	2.23933	6786.89	904.618	4186.82	4170.32	1897.23	4889.65	674.319	4325.72	0.143802	7.0656e+10	0.00648133	1.18239e+06	11430.8	1.09586e+08	54377.4	7002.32	223.556	0.937727	12.3701	4.80176	61.8711	0.143351	0.0695336	0.994319	0.9424	-0.383471	0.998165	0.0729159
1	7938266	0.800711	0.611207	14.0547	22.995	21.1896	26.4008	25.4951	27.313	3748.38	18.4124	0.706547	1651.6	0.440618	3776	11255.8	24553.2	1.23757e+12	9.39986	7340.2	2.35962	29845.9	4078.1	17419.6	16897.3	7026.54	22819.4	3003.76	18103.7	0.356648	1.23757e+12	0.00169166	2.43037e+07	234045	4.71442e+10	1.45403e+07	142895	5887.51	0.920295	63.7014	7.1153	1653.08	0.0427759	0.0144085	0.993051	0.936536	-0.655358	0.999998	0.0155976
1	10451563	0.950038	0.852146	11.9957	14.077	16.5529	16.2788	17.4642	18.8149	1325.5	13.3737	0.716598	814.319	0.614349	1344	4.12539	10.3229	72864.2	-3.20343e-16	3.51661	2.25828	12.5436	1.91612	6.99666	6.76207	2.44454	10.099	1.43385	7.36305	0.292293	72864.2	1	5.26117	1	0	0	0	0	1	0	-3.20343e-16	0	1	1	1	1	0	0	0
0	7533726	0.786258	0.701892	11.0925	15.8037	16.5529	17.4642	17.4642	18.8149	1258.33	12.4258	0.664719	847.962	0.673877	1280	1779.51	3622.17	9.86134e+09	6.67947	1016.31	2.20801	4170.86	560.809	2692.57	2667.57	1139.8	3031.06	417.953	2775.64	0.0598887	9.86134e+09	0.0106299	454245	5153.62	1.58275e+07	-3702.04	2686.71	118.48	0.914922	9.12732	4.29184	30.1311	0.175374	0.0931139	0.992179	0.932264	-0.442457	0.998577	0.097076
1	10414299	0.931345	0.8835	15.8517	17.9419	21.9317	19.4165	21.9317	23.0217	3111.83	16.7101	0.757453	1360.84	0.43731	3136	5.60946	12.6725	267084	-3.20343e-16	3.82476	2.44896	15.7172	2.17558	8.84163	8.52904	3.12835	12.5888	1.58745	9.2286	0.383795	267084	1	6.99252	1	0	0	0	0	1	0	-3.20343e-16	0	1	1	1	1	0	0	0
1	10013020	0.874968	0.849858	14.3394	16.8727	19.4165	21.1896	21.1896	22.3159	2216.21	14.7631	0.707103	1162.54	0.524563	2240	8.89247	24.8799	676109	0.460447	9.11519	2.19706	30.2179	4.90499	16.3596	15.7802	5.24145	24.9764	3.70702	17.3734	0.316042	676109	0.8243	34.1981	1.3221	0.841267	0.481259	0.349905	0.0686167	0.67552	0.0686167	0.357225	0.0636044	0.965692	0.965692	0.986277	0.977128	-0.415182	0.590212	0.0686167
1	10326424	0.774677	0.692853	13.6839	19.7501	21.9545	22.8254	22.8254	23.8747	2598.29	15.2999	0.698252	1308.97	0.503782	2624	7.72488	18.2644	459719	-3.20343e-16	5.71174	2.31798	22.1106	3.20728	12.6558	12.3477	4.47309	17.6375	2.36764	13.2362	0.311551	459719	1	15.0272	1	0	0	0	0	1	0	-3.20343e-16	0	1	1	1	1	0	0	0
1	7647994	0.713645	0.533591	14.3413	26.8769	32.8938	22.8254	36.3593	37.8682	4063.29	19.1806	0.674031	1826.93	0.449619	4096	8107.21	20990.7	9.48604e+11	9.4424	6799.5	2.58282	27385.7	3933.75	14422.7	14221.2	2600.64	24785	2802.09	15218.2	0.179904	9.48604e+11	0.00165379	2.35785e+07	285481	5.09201e+10	4.54286e+06	139384	5468.74	0.924095	60.7171	7.03631	1506.56	0.0433817	0.0141975	0.99452	0.943801	-0.649257	0.999998	0.0153004
1	8826596	0.5304	0.480694	10.884	22.6423	24.1868	16.2788	25	25.1794	1640.25	12.0095	0.618728	1087.07	0.662747	1664	2899.5	4345.75	2.23387e+10	6.49018	785.397	2.832	4992.35	460.215	3619.15	3637.47	1944.76	3047.59	325.629	3663.97	-0.174103	2.23387e+10	0.012834	326419	5468.05	9.95023e+06	-20102.3	1845.48	65.296	0.930876	6.6174	3.95767	19.7425	0.221895	0.130763	0.995731	0.950134	-0.395202	0.996759	0.137719
0	11097108	0.863906	0.486161	10.8493	22.3163	22.8254	25	25	27.313	2854.12	19.2792	0.697555	1394.94	0.488744	2880	5290.6	12082.5	2.24217e+11	8.51478	3692.22	2.38738	14884.2	2089.38	8452.8	8184.22	2922.73	11961.5	1533.15	8823.45	0.334948	2.24217e+11	0.00308473	6.40346e+06	66053	3.25527e+09	1.80067e+06	37372.5	1857.47	0.904757	35.502	6.2822	525.307	0.0671325	0.0254514	0.992093	0.933171	-0.572584	0.99997	0.0262162
0	7457102	0.909673	0.600321	12.3732	20.611	25	25	25	25.9615	2662.38	18.7492	0.652193	1424.36	0.534997	2688	3541.32	5799.11	6.05517e+10	7.0305	1106.75	2.57666	6709.98	664.519	4672.93	4646.86	2513.9	4196.08	465.144	4746.23	0.0357263	6.05517e+10	0.00875003	690407	9474.08	4.27576e+07	-4562.08	4115.2	161.26	0.924318	10.2844	4.60139	49.1692	0.166377	0.0861111	0.994441	0.944212	-0.381151	0.997552	0.0916307
0	4385676	0.83326	0.673837	18.6852	27.7296	33.0151	30.8869	28.3019	35.5809	8029.29	23.106	0.69109	2805.87	0.349454	8064	5598.44	10547.8	5.06731e+11	8.11711	2574.52	3.02689	13612.8	1536.56	7695.17	7285.39	3992.66	9620.15	1085.28	7927.09	0.786131	5.06731e+11	0.00423891	3.62302e+06	30646	1.41889e+09	2.39215e+06	22079.6	586.281	0.948079	19.955	5.52618	170.813	0.102522	0.0440746	0.996103	0.951908	-0.381671	0.998965	0.0466975
0	10028402	0.841028	0.580407	15.6337	26.9358	30.6105	29.1548	31.7648	32.5269	6174.75	22.6537	0.678277	2399.7	0.388631	6208	5.79066	12.215	494063	-3.20343e-16	3.28896	2.77878	15.3958	1.9488	8.58935	8.14814	3.66603	11.7298	1.37813	8.92104	0.643075	494063	1	5.80808	1	0	0	0	0	1	0	-3.20343e-16	0	1	1	1	1	0	0	0
1	8443780	0.849598	0.760756	11.3579	14.9297	16.2788	16.2788	19.4165	19.6469	1325.54	12.6843	0.739971	788.615	0.594938	1344	7333.58	17374.5	2.10902e+11	8.79033	5475.06	2.45	21842.9	3105.73	11949.4	11470.9	4298.58	17544.3	2279.14	12526.8	0.434558	2.10902e+11	0.00260527	1.41336e+07	132354	1.54941e+10	7.36388e+06	81047	6065.4	0.859637	65.1937	7.03269	1621.58	0.0404058	0.0129495	0.988051	0.917895	-0.738539	0.999999	0.0132285
0	9021669	0.6338	0.468009	15.1217	32.3107	27.8927	38.6005	35.6931	40.025	5913.12	20.4785	0.633569	2495.94	0.422102	5952	4309.84	8152.94	2.42372e+11	7.88785	2026.98	3.10824	11223.3	1209.87	6197.82	6103.69	2341.88	8881.41	841.935	6381.31	0.462868	2.42372e+11	0.0048989	2.30815e+06	30294.2	5.52899e+08	728889	13264.3	600.908	0.912607	19.4896	5.58419	204.409	0.110486	0.0497219	0.995325	0.94953	-0.376721	0.998623	0.0513148
1	7329141	0.621584	0.462124	12.4331	26.9042	28.3019	28.3019	21.9545	29.1548	2850.83	16.7232	0.598098	1625.65	0.570236	2880	2099.65	4139.02	2.90739e+10	6.91565	1163.4	2.4685	5298.4	643.227	3080.93	3011.77	1357.15	3941.25	475.293	3177.28	0.327839	2.90739e+10	0.00920525	602959	6428.12	3.04998e+07	49878.5	3554.22	194.421	0.895775	11.3669	4.71852	56.2745	0.156314	0.0796773	0.992369	0.93494	-0.350767	0.995819	0.0827262
1	8234182	0.929106	0.870627	14.0629	16.1526	19.4165	19.4165	19.4165	20.6398	2089.83	15.0075	0.71095	1111.87	0.532036	2112	3.88071	9.04853	91819.9	-3.20343e-16	2.98394	2.27543	11.3933	1.60683	6.3065	6.15175	2.55076	8.84249	1.20303	6.59358	0.29314	91819.9	1	3.70338	1	0	0	0	0	1	0	-3.20343e-16	0	1	1	1	1	0	0	0
1	10509655	0.890929	0.705771	16.3121	23.1124	25	26.4008	28.3019	29.1548	5088.75	20.5915	0.69813	2049.38	0.402727	5120	8.63617	18.842	1.00231e+06	-3.20343e-16	5.55438	2.5194	23.7601	3.15787	13.4493	13.1029	4.63064	19.1295	2.28779	13.9915	0.34073	1.00231e+06	1	14.8802	1	0	0	0	0	1	0	-3.20343e-16	0	1	1	1	1	0	0	0
1	10366049	0.809828	0.752914	12.7161	16.8891	16.2788	19.4165	19.4165	20.6398	1901.54	13.6773	0.780537	950.958	0.500098	1920	4.12185	9.56627	93596.6	-3.20343e-16	3.04604	2.35634	11.7114	1.68343	6.67729	6.45248	2.17633	9.53509	1.23923	6.98199	0.302031	93596.6	1	4.16203	1	0	0	0	0	1	0	-3.20343e-16	0	1	1	1	1	0	0	0
0	11458604	0.872421	0.819012	12.3937	15.1325	17.4642	17.4642	17.4642	19.6469	1515.83	13.2019	0.712703	895.386	0.590689	1536	1501.77	3516.53	9.88353e+09	6.8021	1088.18	2.47575	4424.3	620.055	2422.27	2324.64	985.707	3438.6	453.137	2536.65	0.448245	9.88353e+09	0.0100555	567192	4904.1	2.55146e+07	60413.2	3271.14	225.585	0.869969	12.5247	4.79469	61.7724	0.141251	0.0683587	0.988463	0.919514	-0.413692	0.998176	0.0716246
1	4282517	0.969672	0.835443	18.4398	22.0718	28.3019	27.5862	25	29.1548	5858.54	21.4024	0.740143	2123.38	0.362442	5888	4935.2	10917	3.82465e+11	8.35851	3386.77	2.10828	12529.2	1836.55	7758.46	7574.83	2861.89	9667.33	1393.29	8059.57	0.173115	3.82465e+11	0.00329342	4.76289e+06	50517	1.55954e+09	453003	27121.6	1067.41	0.923396	27.0387	5.89386	294.417	0.0835716	0.0341744	0.993024	0.936644	-0.435764	0.999642	0.0364527
1	8321101	0.861617	0.679739	13.6936	20.1454	22.8254	25	23.1948	25.3377	3108.38	17.3576	0.708376	1454.04	0.467781	3136	12108.5	28484.3	1.32657e+12	9.61295	9199.3	2.34335	35088.4	5044.12	19649.3	18888.6	7375.91	27712.5	3736.64	20567.3	0.359502	1.32657e+12	0.00145529	3.69164e+07	335264	1.04205e+11	2.64554e+07	212265	10291.5	0.906645	84.368	7.49146	2889.72	0.0334076	0.0103937	0.99179	0.931332	-0.711191	0.999999	0.011162
1	7624185	0.751325	0.669577	18.5166	27.6542	29.8329	30.6105	30.6105	32.5269	7007.29	20.7773	0.696458	2542.67	0.36286	7040	14164	29333.5	3.36692e+12	9.67864	8614.55	2.41147	36874.7	4731.1	21112.9	20325.7	9457.62	27417	3510.05	21869.1	0.41977	3.36692e+12	0.0013841	3.25008e+07	295719	8.54449e+10	2.99014e+07	189163	6594.52	0.932046	67.5061	7.19208	1809.82	0.0393446	0.0127397	0.99459	0.943419	-0.598565	0.999995	0.0134536
1	7529300	0.724966	0.696804	11.3387	16.2724	17.4642	16.5529	18.6011	20.6398	1323.92	11.797	0.699769	833.239	0.629374	1344	6047.91	12975	1.29089e+11	8.42501	3778.42	2.25818	15196.8	2121.34	9460.63	9387.06	3353.52	11843.3	1566.92	9800.43	0.0543824	1.29089e+11	0.00330946	6.54487e+06	78645.9	3.21545e+09	-593852	37479.9	2246.96	0.88582	39.5807	6.33359	581.074	0.0592289	0.0207476	0.990219	0.925266	-0.68617	0.999995	0.021982
1	3435132	0.879205	0.828427	14.4087	17.3929	19.4165	21.1896	21.1896	22.3159	2408.17	15.2919	0.712023	1220.25	0.506712	2432	12461	28668.6	1.04034e+12	9.49366	8758.23	2.5269	36124.6	4978.33	19781.3	18863	8101.74	28022.9	3643.73	20682.7	0.524376	1.04034e+12	0.00160112	3.64751e+07	311450	1.10144e+11	4.19012e+07	213156	11522.1	0.896704	89.2078	7.56348	3228.85	0.0310393	0.00900055	0.991025	0.928488	-0.737152	1	0.00947946
1	10407913	0.888364	0.741632	11.4384	15.4233	16.2788	17.4642	19.4165	19.6469	1517.67	13.7015	0.750906	850.516	0.56041	1536	4.14795	12.7751	117175	-3.20343e-16	4.99054	2.29548	16.2646	2.69892	8.11661	7.71817	2.20158	14.063	2.03028	8.73418	0.414527	117175	1	10.4066	1	0	0	0	0	1	0	-3.20343e-16	0	1	1	1	1	0	0	0
1	8046903	0.937561	0.826868	14.0346	16.9732	20.2237	19.4165	21.1896	22.3159	2407.58	15.9134	0.723415	1200.84	0.498773	2432	4026.18	8449.02	9.55456e+10	7.91725	2445.12	2.37111	10107.8	1359.94	6049.18	5859.78	2524.03	7583.76	1000.46	6267.92	0.348828	9.55456e+10	0.00463428	2.69427e+06	27349.9	5.7029e+08	490539	15678.6	802.054	0.901903	23.5235	5.69566	224.315	0.0896622	0.0368285	0.991547	0.930489	-0.508836	0.999838	0.0386164
1	8171701	0.687402	0.533325	12.6251	23.6724	25	21.1896	26.8701	28.4605	2982.46	16.2724	0.673213	1488.38	0.499045	3008	6541.04	13394.1	3.03346e+11	8.54566	3651.07	2.66485	17135	2092.39	9707.25	9427.85	4310.66	12824.3	1501.72	10042.2	0.47253	3.03346e+11	0.00303336	6.61596e+06	62990.5	3.98148e+09	3.24033e+06	38897.5	1624.26	0.919423	32.9865	6.18843	461.516	0.0702969	0.0266118	0.993949	0.94133	-0.572964	0.999971	0.0278832
1	10011693	0.795685	0.643296	16.4439	25.562	25	31.1448	32.7567	32.8938	5726.88	20.3393	0.705483	2194.2	0.383141	5760	8.61619	18.7472	1.10102e+06	-3.20343e-16	5.53618	2.41082	23.5915	3.10312	13.3039	12.9356	5.37284	18.2186	2.278	13.8257	0.344918	1.10102e+06	1	14.157	1	0	0	0	0	1	0	-3.20343e-16	0	1	1	1	1	0	0	0
0	11189818	0.811813	0.571961	13.4901	23.5856	26.4008	26.4008	21.9317	28.6007	4070	19.1471	0.730293	1688.04	0.414752	4096	4213.72	8821.6	1.72734e+11	8.01609	2469.5	2.99393	11793.1	1433.16	6246.56	5913.04	2449.97	9343.14	1013.49	6493.95	0.709066	1.72734e+11	0.00450587	3.15192e+06	31357.6	1.01521e+09	1.67419e+06	18754.8	849.928	0.912999	23.8684	5.761	246.995	0.0901383	0.0371506	0.994049	0.94177	-0.4457	0.999603	0.0393485
0	11054393	0.852077	0.582085	9.74617	16.7436	19.4165	17.4642	18.6011	20.6398	1388.04	14.2668	0.693795	867.338	0.624864	1408	1932.65	4440.63	1.48761e+10	7.08848	1373.82	2.38459	5461.36	761.169	3116.8	3063.66	1088.12	4373.25	560.07	3250.44	0.302422	1.48761e+10	0.00827455	850956	8979.94	5.7829e+07	71629.1	4991.17	288.62	0.890038	14.0805	4.95875	79.8554	0.130485	0.061052	0.990885	0.928182	-0.474234	0.999386	0.0631935
0	9539363	0.993134	0.929006	13.5968	14.6358	17.4642	17.4642	17.4642	19.6469	1833.38	14.5353	0.748718	967.535	0.527734	1856	1273.5	2479.5	6.65886e+09	6.11829	637.118	2.64853	3130.85	367.451	1839.49	1797.7	816.665	2314.19	264.512	1894.14	0.45138	6.65886e+09	0.0162474	204042	2296.4	3.9087e+06	14998.6	1248.13	64.8487	0.901061	6.55805	3.98519	19.7869	0.226349	0.135037	0.992795	0.936748	-0.328079	0.990529	0.138239
0	11411560	0.931355	0.848059	14.043	16.559	19.4165	17.4642	19.4165	20.6398	2345.88	15.4223	0.748425	1140.79	0.486296	2368	5390.64	13230.8	2.08832e+11	8.62552	4272.62	2.46002	16581.1	2397.7	8929.48	8545.36	3286.96	13294.1	1762.04	9390.9	0.486294	2.08832e+11	0.00287583	8.45348e+06	72666	5.70192e+09	4.28146e+06	48971.3	2770.5	0.892015	44.2022	6.54454	731.641	0.0542095	0.018789	0.99045	0.925647	-0.620682	0.999989	0.0197466
1	8498807	0.664396	0.605899	13.9632	23.0454	25	22.8254	21.1896	27.313	2658.04	15.3113	0.639385	1451.32	0.546011	2688	3051.63	6372.98	6.33505e+10	7.50787	1969.21	2.04585	7422.47	1037.76	4698.18	4675.63	2054.83	5367.64	797.737	4854.68	0.0557438	6.33505e+10	0.0059175	1.49502e+06	15134.1	1.57198e+08	-71990.4	8681.68	418.664	0.907214	16.7942	5.23757	118.544	0.117913	0.0538497	0.99114	0.929842	-0.434109	0.999235	0.0564576
0	5990681	0.838089	0.786319	14.3891	18.2993	21.1896	21.9317	20.2485	24.5357	2533.96	15.3365	0.713927	1259.01	0.496856	2560	6665.8	14352.5	2.89977e+11	8.65517	4263.25	2.30425	17229.8	2360.36	10256.3	10010.6	4291.28	12938.5	1747.63	10642.9	0.268509	2.89977e+11	0.00279388	8.08047e+06	78291.9	4.9902e+09	1.69275e+06	46881.7	2287.85	0.906065	39.7756	6.44313	643.284	0.0590605	0.0207959	0.991671	0.93087	-0.611206	0.999987	0.021654
1	8677673	0.715647	0.561514	8.37639	14.9175	13.8924	16.2788	17.4642	17.72	751.542	10.6757	0.725666	550.87	0.732987	768	3094.11	7725.22	2.3358e+10	7.67916	2672.67	2.17228	9211.31	1439.35	5243.5	5013.46	2299.56	6911.75	1093.88	5514.9	0.351622	2.3358e+10	0.00563897	2.91986e+06	20947.8	6.36746e+08	548204	17505.2	891.55	0.902777	24.4764	5.73069	266.897	0.0908988	0.0387931	0.988785	0.921927	-0.684252	0.999986	0.0388749
1	8409646	0.814379	0.778777	16.7976	21.5692	22.8254	25.4951	25	27.313	4066.38	17.5655	0.676593	1820.94	0.447803	4096	6438.31	14175.4	4.4212e+11	8.70567	4185.07	2.40722	17346.1	2356.16	9990.31	9646.73	4316.4	13029.7	1728.46	10389.4	0.399555	4.4212e+11	0.00268936	8.13303e+06	72315.3	5.35377e+09	3.25663e+06	47630.2	1884.48	0.923239	36.236	6.31527	516.192	0.065116	0.0245516	0.99319	0.936773	-0.546072	0.999962	0.0257912
1	6134470	0.764244	0.595997	13.1352	22.0391	22.8254	24.0416	27.4591	29.1548	2724.42	16.8432	0.644955	1462.64	0.536863	2752	5671.4	9293.15	1.61857e+11	7.70473	1965.66	2.65463	10185.2	1127.85	7543.21	7667.44	3140	7045.25	812.705	7669.06	-0.415667	1.61857e+11	0.00542866	1.91452e+06	37321.2	3.04567e+08	-530014	10341.6	550.522	0.897291	18.8232	5.46664	178.501	0.110406	0.0489347	0.993258	0.93958	-0.451626	0.99948	0.0499244
0	11047260	0.75046	0.491584	11.3497	23.088	25	20.2485	27.4591	29.1548	2531.33	17.3266	0.618632	1451.95	0.573591	2560	2383.07	4150.24	2.79759e+10	6.65203	934.904	2.35211	4613.69	532.551	3241.87	3207.52	1366.34	3247.36	389.308	3305.76	0.022336	2.79759e+10	0.0108572	418369	7051.01	1.42511e+07	-10670.8	2470.96	103.349	0.919215	8.23579	4.30153	32.1626	0.197016	0.111291	0.994073	0.942524	-0.348626	0.994732	0.113132
1	8173940	0.974988	0.781378	12.1798	15.5875	20.2237	20.2237	20.2237	20.445	1767.83	15.1976	0.698561	1012.14	0.572532	1792	2.21622	5.59768	29028	-3.20343e-16	1.86197	2.33292	6.90352	1.02812	3.82592	3.75991	1.21987	5.68365	0.754565	4.02476	0.252205	29028	1	1.56102	1	0	0	0	0	1	0	-3.20343e-16	0	1	1	1	1	0	0	0
0	9258715	0.804262	0.740853	24.942	33.6666	33.8378	39.4081	37.2156	40.9145	15315.8	27.0767	0.687859	4335.89	0.283099	15360	3743.73	6712.28	4.53367e+11	7.60175	1632.27	3.42935	9706.81	966.072	5292.66	5248.32	2096.65	7610.17	666.146	5432.87	0.444152	4.53367e+11	0.00603078	1.50386e+06	20289.8	2.64624e+08	414534	8549.19	314.253	0.928295	13.9725	5.14386	112.245	0.141761	0.0703668	0.996679	0.957408	-0.274318	0.99137	0.0738975
1	10287342	0.741524	0.660388	17.3582	26.2849	25.4951	30.6105	25.4951	32.5269	5600.46	19.4909	0.700668	2176.64	0.388655	5632	2.55203	5.21746	88248.9	-3.20343e-16	1.46405	2.39422	6.46659	0.819691	3.83191	3.7671	1.48562	4.98097	0.603616	3.95843	0.274854	88248.9	1	0.985695	1	0	0	0	0	1	0	-3.20343e-16	0	1	1	1	1	0	0	0
1	7578927	0.699305	0.683254	17.3343	25.3702	26.8701	28.3019	26.4008	31.4006	5154.42	17.7415	0.704459	2048.4	0.397407	5184	3506.89	7364.4	1.54809e+11	7.7865	2125.82	2.49654	9396.95	1190.76	5270.77	5080.26	2156.74	7240.21	874.905	5464.68	0.419547	1.54809e+11	0.00505934	2.0817e+06	20829.9	3.60484e+08	471523	12102.6	531.126	0.915262	18.8001	5.4554	159.698	0.108429	0.0478977	0.99379	0.940815	-0.378513	0.998579	0.0494999
0	10410173	0.752728	0.61981	12.0002	19.3611	17.4642	21.1896	21.9545	23.8747	2023.83	14.5737	0.682022	1134.49	0.560567	2048	1843.74	4335.29	1.9692e+10	7.09564	1374.58	2.49568	5454.12	771.039	2956.4	2826.22	1125.22	4328.9	565.718	3100.85	0.493136	1.9692e+10	0.00825167	874969	7708.65	6.35713e+07	139780	5182.3	288.976	0.893858	14.012	5.00649	83.4726	0.13433	0.06506	0.99067	0.927837	-0.415662	0.998614	0.0681193
0	3238176	0.81662	0.617626	11.1704	18.086	18.6011	19.4165	19.4165	22.3159	1835.71	14.7694	0.725363	999.535	0.544495	1856	4590.16	10942.4	1.14701e+11	8.34571	3549.67	2.43149	13675.7	1972.04	7491.39	7198.68	2228.72	11447	1451.35	7861.31	0.410918	1.14701e+11	0.00355209	5.67918e+06	59742.9	2.53068e+09	1.89115e+06	32832.4	2065.34	0.881025	37.5332	6.35707	586.5	0.0630963	0.0232341	0.990428	0.9268	-0.619608	0.999983	0.0236417
1	8210599	0.906232	0.736117	13.1155	17.8171	19.4165	21.1896	21.1896	22.3159	2408.21	16.1464	0.700251	1240.78	0.515228	2432	5049.48	10684.1	1.46152e+11	8.21235	3074.85	2.87912	13925.3	1782.85	7437.08	6970.9	3290.12	10635.1	1277.65	7752.13	0.746531	1.46152e+11	0.00399552	4.78539e+06	39834.6	2.24757e+09	3.10375e+06	29024.8	1535.07	0.89932	31.9629	6.19978	461.075	0.0744291	0.02947	0.991761	0.932556	-0.562476	0.999952	0.0303327
0	6109509	0.879849	0.697769	14.6633	21.0145	25	22.8254	22.8254	25.9615	3104.79	18.4896	0.615326	1672.63	0.538726	3136	3040.02	5518.31	5.70566e+10	7.13739	1359.26	2.41049	6614.83	764.272	4164.04	4057.68	2165.74	4449.09	560.578	4265.45	0.369573	5.70566e+10	0.00793574	854865	8629.28	6.18272e+07	107884	5134.44	185.632	0.929846	11.0632	4.66465	53.7925	0.162335	0.0855024	0.994295	0.943394	-0.385542	0.997834	0.0883883
0	9251401	0.596208	0.493182	19.1755	38.8811	34.4384	41.8808	36.3593	45.2769	9808.83	23.1812	0.576616	3843.05	0.391795	9856	3466.02	6856.01	2.52561e+11	7.57687	1768.14	2.9598	8991.39	1050.67	4892.9	4597.39	2071.83	6919.56	743.043	5062.12	0.768141	2.52561e+11	0.00620926	1.68461e+06	17095.9	2.99912e+08	749659	10358.6	310.171	0.941789	13.8517	5.10986	107.653	0.144823	0.0733244	0.996036	0.953816	-0.315538	0.995545	0.0770762
1	7392478	0.804272	0.715166	10.8815	15.2154	16.2788	17.4642	17.4642	18.8149	1195.67	12.2373	0.700143	778.104	0.65077	1216	5.38792	14.424	132464	-3.20343e-16	4.99921	2.11658	16.8977	2.75059	9.90842	9.88138	2.85065	14.047	2.07387	10.4372	0.0276778	132464	1	10.7573	1	0	0	0	0	1	0	-3.20343e-16	0	1	1	1	1	0	0	0
0	10414270	0.915005	0.59809	12.0062	20.0743	21.1896	22.8254	25	25.1794	2856.21	18.368	0.707599	1375.81	0.481689	2880	9238.71	21300.6	6.90182e+11	9.23592	6610.64	2.41892	26416.7	3701.52	14815.9	14292.5	5356.85	21059.8	2715.51	15480.5	0.380937	6.90182e+11	0.00189767	2.01355e+07	195766	3.15973e+10	1.16962e+07	115543	6526.31	0.892234	67.1609	7.10798	1741.37	0.0382322	0.0117169	0.99101	0.928408	-0.675559	0.999998	0.0126266
1	10142167	0.641406	0.632282	13.1805	20.8458	16.2788	22.8254	22.8254	23.8747	2411.75	13.3706	0.768307	1131.98	0.469359	2432	2.39771	5.2368	35983.4	-3.20343e-16	1.52106	2.62771	6.71374	0.875949	3.69399	3.54938	1.4995	5.21423	0.630411	3.84653	0.483412	35983.4	1	1.15023	1	0	0	0	0	1	0	-3.20343e-16	0	1	1	1	1	0	0	0
0	8403436	0.614367	0.588068	17.0262	28.9528	32.7567	32.7567	22.8254	33.4963	5662.54	17.7876	0.685408	2241.52	0.39585	5696	4509.3	8206.31	2.26506e+11	7.74099	1974.34	2.55924	9760.17	1140.28	6150.15	5948.23	2976.27	6783.9	822.488	6306.02	0.418561	2.26506e+11	0.00532258	1.94149e+06	21094.5	3.33979e+08	434651	11582	396.142	0.93338	16.4043	5.20816	111.625	0.119886	0.0553682	0.994713	0.944533	-0.372492	0.998339	0.0587522
[truncated: 1,082 more columns]
