# Supplementary material for: Clinical study of 18F-FDG PET/CT radiomics in differentiating pulmonary solitary solid adenocarcinoma nodules and inflammatory nodules
Source: PeerJ. 2026 Jun 1;14:e21188. doi: 10.7717/peerj.21188 (PMC13235688; doi:10.7717/peerj.21188)
Supplement: Supplemental Information 2 [file peerj-14-21188-s002.zip › OriginalData/radiomicsdata/2.PET/Train_Lasso_Feature_Matrix.csv]

Group	imageName	PET-original_glcm_Correlation	PET-original_glcm_MCC	PET-original_glszm_GrayLevelNonUniformity	PET-original_glszm_SmallAreaLowGrayLevelEmphasis	PET-log-sigma-1-mm-3D_glszm_SmallAreaLowGrayLevelEmphasis	PET-wavelet-LLH_glszm_SizeZoneNonUniformityNormalized	PET-wavelet-LHL_glszm_SizeZoneNonUniformityNormalized	PET-wavelet-HLL_glcm_InverseVariance	PET-wavelet-HHL_glcm_ClusterShade
0	7667440	0.91433003548966	0.937403820036889	12.0099105632101	0.000325862305507704	0.00147968841574442	0.129781451449878	0.144816373929453	0.386043818118411	-0.312296906318134
0	5229894	0.914430277177345	0.980338816025862	5.94189781021898	0.000348975233893912	0.000694031195253731	0.265042517006803	0.200437691979708	0.29173212551294	-0.31730594247417
1	9961597	0.930333119184379	0.953228942663005	25.9243650572146	0.000464782109571355	0.0042319021606957	0.0536703601108033	0.0564803804994055	0.485227611169261	-0.390017806085093
0	11058914	0.877330017478926	0.939568918009841	5.701062215478	0.00090031156545651	0.00322200051304355	0.15695127030404	0.081472	0.325529276256036	-0.409933354458611
1	8474897	0.929975767604735	0.943659840596606	26.1514632405425	0.000343678776461785	0.00105943821566603	0.107444319820542	0.148009550386002	0.397534194850204	-0.251331332431052
0	8306890	0.923210278204824	0.928264682846924	13.3103554868624	0.000607977357336409	0.00117270257759021	0.148096432092648	0.11038062283737	0.422487790223694	-0.143631463201021
1	8159691	0.945508832094238	0.980900504318318	11.2714480254199	0.000447184586117146	0.00390987639870831	0.124423440453686	0.075716603569497	0.470747630787583	-0.237971730424738
0	9823178	0.929009599755597	0.938429354791582	20.2274310206268	0.000494114422649238	0.00620381005160204	0.0338888888888889	0.0315288518738846	0.493482710771099	-0.428180972551827
0	9059791	0.929654016395849	0.9414485382123	32.440906106369	0.000324880641111923	0.00260462829557577	0.0608018355271102	0.0371900826446281	0.479734819971274	-0.118756299226086
1	11236275	0.856820196473741	0.933098048464492	4.14470046082949	0.00108865115329821	0.00193193552735346	0.304372295212405	0.242346082231922	0.270666723095081	-0.289537103566666
0	11016883	0.918714018465225	0.967151734361637	15.3241217798595	0.000598076851615612	0.00265305739006889	0.0433884297520661	0.0524691358024691	0.491003737763664	-0.37379127224562
1	2821945	0.917680778773147	0.980731773015304	6.50650557620818	0.000247355713800083	0.000679918655817755	0.296639214176765	0.232864162821991	0.288462450982516	-0.118111669576543
1	7671989	0.916827192627131	0.937579615124576	21.0498539435248	0.000337419006584601	0.00149186253790185	0.11934759328363	0.0845995490638173	0.44094786560182	-0.251844788024573
0	7600161	0.853998177560234	0.878889170049465	5.21081830790569	0.0022978215646645	0.00447387113558921	0.187786960514233	0.11240382811034	0.358095698594824	-0.485089741962204
0	7763472	0.930511689926802	0.947686308120638	12.889224572004	0.000776093762141241	0.00577227311341315	0.0942906574394464	0.0690443529949703	0.48424072945959	-0.0054010453116152
1	4000492	0.923430509241876	0.928470757514913	29.2257156264664	0.000503513603278458	0.0063605862659087	0.0416666666666667	0.0419834710743802	0.444259391611858	-0.198171542985536
1	8240317	0.920266187048902	0.923039360539511	29.7407753386268	0.00134916659688654	0.00813175339725471	0.0448979591836735	0.0628571428571429	0.409255783542123	-0.0797520267898015
1	7325385	0.905871400328528	0.969232144053517	4.50445218737902	0.000410253997291503	0.00100170784337025	0.33514052545738	0.299071814038634	0.214001815075217	0.147441254950767
1	2778016	0.881891868914388	0.947857483897694	4.90204678362573	0.000907749992745553	0.00234907904433599	0.253114258768421	0.179152723389107	0.357002073482402	-0.449944899764463
1	7552137	0.958930880589132	0.960673577673054	50.8308063404549	0.000530105635003043	0.00523491108372626	0.0425396825396825	0.0295891985061764	0.421315305001864	-0.114552255281569
1	70148643	1.0	1.0	1.0	1.78335007304602e-07	0.0941443040464921	0.2	0.25	0.0711046153131874	-0.310188695063524
0	10407364	0.915997081520171	0.943994872682573	21.6751343429409	0.000517363204758141	0.00669511450246354	0.0488465860268359	0.0408588367248838	0.471100245774366	-0.395998406222227
1	10470448	1.0	1.0	1.0	8.69137148451406e-08	0.0229870728091549	0.142857142857143	0.166666666666667	0.0639995677665489	-0.406898836691314
1	7191404	0.959193777798529	0.968539534181471	35.4317328591188	0.000185787233527648	0.000628111798435344	0.141677645328381	0.078395684399807	0.435988618833047	-0.0729851723163389
1	8864566	0.916283954196842	0.942856007599889	31.6404227212682	0.000522168568945991	0.00208133256843577	0.0717993079584775	0.0349865436370627	0.49015602261233	-0.363463543549826
0	10953906	0.860888112167105	0.868668262720991	12.2479564032698	0.0100021470920405	0.0111174780868103	0.111111111111111	0.142857142857143	0.255201435079308	-0.316696497538242
1	9524788	1.0	1.0	1.0	1.88380111882716e-07	0.0306615882189454	0.333333333333333	0.333333333333333	0.090637280882367	-0.0274275680700697
1	8776511	1.0	1.0	1.0	5.0442277892562e-07	0.0526476374259274	0.375	0.2	0.069149278814915	-0.39445810332182
1	7245261	0.907858791739426	0.982939523642282	5.46047156726768	0.000286044333555063	0.000200544328104834	0.368218552952186	0.27119556683905	0.212734917444432	0.0546261021740893
0	6235021	0.924697189285289	0.940483961348975	19.9719981015662	0.000151843686890749	0.000614329137128005	0.243123337813492	0.161683049901913	0.347664278430812	-0.165761874657305
0	10487428	0.908886859000556	0.912720722138221	24.5153129161118	0.00117288214375196	0.00294977348148519	0.0507544581618656	0.07421875	0.464415527701183	-0.338701886258175
1	7873321	0.897064682583672	0.991017429456428	3.11611462597693	0.00038419076590291	0.000814633893434371	0.471417128931738	0.373038535263401	0.151626127289543	-0.173939604038748
1	7317086	0.934392923645849	0.942071139640755	22.6439393939394	0.000393905633922588	0.00189675847588663	0.0439831615619103	0.041195110909914	0.449471012160526	-0.24700012031163
0	11085176	0.922099157271804	0.955202349036713	29.992581870816	0.000327986655034684	0.00294052632594513	0.0681283950617284	0.0490702479338843	0.471635756471408	-0.307591398315298
1	8569208	0.898625787940203	0.950632667323011	5.96891584533738	0.00041578027930442	0.00137382619689699	0.230808080808081	0.104272959183674	0.290812913603138	-0.453907112365129
1	9499360	0.916026971211481	0.923722625597151	27.6608414239482	0.000726860658050923	0.0069653769038203	0.035	0.0499173553719008	0.446717577173388	-0.150724855555517
1	8055466	0.904002572505836	0.95886987550897	6.43255181787292	0.000365694661434297	0.00068784669418231	0.217362826773916	0.236819752842374	0.31161671739066	-0.287730228351105
0	10119242	0.906352331226493	0.917929610128976	21.1015943641083	0.000661931936999394	0.00313000359673477	0.0476945435328313	0.0361604207758054	0.488172053292281	-0.306775446229897
0	9210293	0.861471712661136	0.895684617090219	10.0994318181818	0.00129409877515064	0.00277432321926612	0.058944	0.0488888888888889	0.380343018058117	-0.357386817568984
1	10009687	1.0	1.0	1.0	8.69137148451406e-08	0.0715497413563199	0.2	0.166666666666667	0.0816103546858651	-0.338255098940252
1	7192792	0.942438246105903	0.95601107030398	30.8705035971223	0.000357160114748692	0.00566701377764884	0.0954760989363066	0.0425347222222222	0.469641026512643	-0.300580925690532
1	8565769	0.919081094872227	0.926357118204415	26.6100451467269	0.000593639348655015	0.00167260876421637	0.067745441371815	0.0434782608695652	0.466467644393492	-0.244952509575438
0	4192213	0.895975124153503	0.901027393885226	12.618085106383	0.000934471347642517	0.00252849055809745	0.0855440215301807	0.0479747199080724	0.459258077615421	-0.506233955045411
0	11320870	0.879946657518599	0.936382988379192	6.55619047619048	0.00164059411421055	0.00375754734533635	0.155661284121492	0.100277147896196	0.392961093324769	-0.484365006706349
0	9362244	0.905970978890219	0.916966389009066	57.9661800707226	0.000283919154389788	0.00106096955347147	0.136417887910609	0.0866649012485722	0.45343316602456	-0.225232038208366
1	8210756	0.92399864557548	0.964431624437197	13.4490380679492	0.000288065688875488	0.00107753208847928	0.244060957249396	0.171170457532343	0.29122156393299	-0.431957347481969
1	7408078	0.919182585843557	0.939559305237931	14.0639330995414	0.000471173234981495	0.000806355269960401	0.181901043052053	0.0966621003040529	0.383434238235228	0.0207196825062814
0	8081733	0.84031729590901	0.982432200447783	4.10814419225634	0.0016657789434675	0.00422150828684924	0.292951144762935	0.184856902094192	0.326327392935156	-0.500106577877012
0	8112747	0.920154334275942	0.933306582040388	26.6953642384106	0.000159240450711617	0.000462318571105253	0.181038881281124	0.105316799728215	0.384361308071367	-0.332958641777294
1	10011293	1.0	1.0	1.0	6.16501161586829e-09	0.0082670587102226	0.15625	0.111111111111111	0.0902046286146058	-0.192839397921042
0	9519612	0.88139348295009	0.890127070648779	10.2043343653251	0.00290091859127261	0.002938282255718	0.111111111111111	0.0555555555555556	0.477920756408132	-0.469827284312555
1	7540468	0.929477907007655	0.952688720761346	20.9550811652213	0.000380683954771991	0.00219563372898915	0.0509342560553633	0.0516493055555556	0.44467278097539	-0.219585153325853
0	9902978	1.0	1.0	1.0	8.85979913630425e-09	0.0300526925835379	0.166666666666667	0.142857142857143	0.0650358981041454	-0.395929937111924
1	10470788	1.0	1.0	1.0	3.15264236828512e-08	0.0348794111836027	0.166666666666667	0.25	0.089036504354814	-0.318355874040708
0	10865237	0.913779838642385	0.92732194637622	11.3358365875638	0.00085988761722351	0.0014161728322496	0.157230249577782	0.0903806228373702	0.378570313735949	-0.313485243988021
0	7607047	0.925500365961498	0.945307747604706	24.7230549607423	0.000427831916926555	0.00154041022323458	0.0880488909008601	0.0765658083464244	0.470261304379929	-0.259096487025593
1	10467345	1.0	1.0	1.0	1.08506944444444e-06	0.00016592005462069	0.333333333333333	0.25	0.106587135267144	-0.199153038776309
1	9969198	1.0	1.0	1.0	5.43864167966139e-08	0.0962110788487937	0.2	0.166666666666667	0.0513688549351399	-0.313557260719411
0	8866919	0.885997378283317	0.894966563726264	7.901625320787	0.00184322151551015	0.00291228348414669	0.130917159763314	0.0719503287070855	0.419214964973816	-0.446202217934866
0	5528571	0.87028681216343	0.959393596966553	6.07818930041152	0.00164754939216693	0.00391084121224532	0.0723140495867769	0.0501730103806228	0.460633031631122	-0.537288812902912
1	10018495	1.0	1.0	1.0	6.103515625e-07	0.0318099320675958	0.2	0.28	0.107254397024518	-0.271524864447901
0	10495837	0.903547088644091	0.923399786416304	16.2193158953722	0.000641609207153192	0.00173689453461239	0.0395266272189349	0.0354938271604938	0.497076377966889	-0.262234383859913
0	8243756	0.92531135987285	0.945834955423265	19.2906269658209	0.000303950504177428	0.00233138170349092	0.0996734693877551	0.0529300567107751	0.471895648674863	-0.240625181381268
0	5237620	0.880367545001975	0.965388879081129	3.94558645707376	0.000777936428773075	0.00126286999621048	0.413263900016023	0.284522536845664	0.245648249317145	-0.197693574738817
1	8185818	1.0	1.0	1.0	2.11194312283737e-07	0.00880936361374861	0.183673469387755	0.142857142857143	0.0865845736855659	-0.114457003032035
0	8401004	0.888157261194623	0.905270742386532	6.72944297082228	0.000868350612755395	0.00149494825544991	0.143951820500234	0.156683043587805	0.317127686807105	-0.427321907223461
1	7318208	0.936986840375404	0.976756151375877	14.8532338308458	0.000207098869649518	0.00138974438822742	0.127818763780065	0.153195266272189	0.431892659623249	-0.153180732351943
0	11179890	0.920334313852565	0.930468566229197	22.1467373302418	0.000743831522356653	0.00184367933862186	0.03271484375	0.0458060678167757	0.455136097438021	-0.304931791674993
1	8295445	0.907197264824113	0.967551155875742	6.87807276302851	0.000350847647667115	0.001026881618371	0.25617721809368	0.21750809703219	0.308230312469566	-0.277200619102742
0	8368368	0.931840615397422	0.93338175102855	46.6324677682949	0.00069759400085798	0.00360492881940424	0.0518798828125	0.0312174817898023	0.424818070299309	-0.146867769735312
1	8514030	0.947933546943517	0.957796680496938	17.7996061053668	0.000793574631086799	0.00433004999777442	0.0434448289119569	0.0511296076099881	0.412832735114104	-0.204938536016178
1	8413654	0.873564484898675	0.988872513334045	3.79514632405425	0.000746972865621428	0.000776088051757252	0.237261925952296	0.314194832510669	0.193174693946738	0.0902103013054174
0	10711325	0.863276697708482	0.902815086177564	6.62008141112619	0.00269274357629504	0.00375725200614154	0.0885850178359096	0.0561224489795918	0.467441221036168	-0.458814097390882
1	5857774	0.931742032082406	0.956265778853294	13.8511479731956	0.000161808697080887	0.00048750339736024	0.278993684230065	0.199429752423823	0.289788688949486	-0.163333171162691
1	5519428	0.952443789206555	0.96723408769265	11.1139654367118	0.00066229518558982	0.00326911313148528	0.120209400632681	0.0841358024691358	0.44916198313599	-0.361331834384811
1	7846342	0.923713317362399	0.934947888965589	11.6148039421262	0.000279384485103162	0.00152129152184655	0.130748519952514	0.0816421340896865	0.383801286208552	-0.27065832643519
1	8797255	0.935661963237052	0.949613529600408	31.5150812064965	0.000178304429112183	0.00104937592276082	0.130758594132885	0.0608202497862847	0.444576324852844	-0.235569637476116
1	8062065	0.929733202098432	0.957671525916799	18.9567705022251	0.000472374061951332	0.00436398569219176	0.0742942302155837	0.0646140809264882	0.480981681844266	-0.174689319389913
1	9979175	1.0	1.0	1.0	3.72108862978205e-08	0.0728130361962869	0.25	0.125	0.0665088784066875	-0.2248726420743
0	9655806	0.945935064016598	0.972007450253246	32.1894634146341	0.000563543746347255	0.0019110721884992	0.0422405876951331	0.0464928782585326	0.464468443808372	-0.18688464551263
0	9464619	0.930919255285492	0.947657970104528	43.7583572110793	0.00068341347230069	0.00276085818422494	0.0279595478881618	0.0358126721763085	0.415268151594578	-0.182920945189448
1	9909266	1.0	1.0	1.0	3.11403858418367e-07	0.00588477923037234	0.25	0.333333333333333	0.0937888114877876	-0.378160635649841
0	11063026	0.88537646931946	0.95650566578029	4.14537444933921	0.00046337912544257	0.00122104025227714	0.452194931408201	0.337818748566544	0.191858406915992	-0.333165285299047
1	7612259	0.914194772756181	0.973933633958193	4.88647552852592	0.000306782529379987	0.000712231794647291	0.32562569945013	0.356221085950816	0.257297286035333	-0.354326865319786
1	90036355	0.930920797763933	0.938331101782477	15.5083743842365	0.00204775510130607	0.00483812889545528	0.0659722222222222	0.0755555555555556	0.431790656037164	-0.136362400324632
0	9698911	0.910592771657873	0.916246895241224	22.6065140845071	0.000984670001532122	0.00242443176292779	0.0346968590211833	0.054820415879017	0.469322583430339	-0.350500735467601
1	3745165	0.904902737424828	0.951581999623365	8.25041240514682	0.00041917149659239	0.00238856123366065	0.244119021654463	0.161238723437191	0.336464137565024	-0.392141749717016
1	8841398	0.91316762553616	0.926648773286981	8.78033980582524	0.000829986553423178	0.0037777796279039	0.0903626801447988	0.060495867768595	0.419871722809056	-0.298441159094712
1	7283564	0.900093714963641	0.981557833793585	4.09754948162111	0.000239305965028643	0.000425811911856431	0.546562711624693	0.445808023937151	0.153182951909109	0.274586147987855
1	9996973	1.0	1.0	1.0	1.33959190672154e-08	0.0820479221670009	0.166666666666667	0.15625	0.064022093344962	-0.260410845060627
1	8713205	1.0	1.0	1.0	1.61372612201732e-08	0.0508533281308198	0.15625	0.166666666666667	0.0828724149917288	-0.258942659188093
1	8120012	0.92875418342952	0.99043769784414	8.87214611872146	0.000116189164936014	0.000411911621022033	0.421478590962685	0.354679737757835	0.208403405847355	-0.340727559801562
1	7614785	0.916256956903024	0.975532811657473	6.45792249484063	0.000242283194779847	0.000553922418042088	0.411089031844509	0.332257435630151	0.264765436111962	0.15811626418144
1	6114102	0.917906642896558	0.927756572549884	10.5023612750885	0.000359666652340302	0.000978722124073205	0.188673257023933	0.148554431885782	0.358331741939857	-0.303411215720628
0	10809768	0.868823239271205	0.886286732904012	8.87611940298507	0.00211621032077433	0.00420136915576688	0.0643054144287995	0.044921875	0.43157560944608	-0.5172357650057
1	10424168	1.0	1.0	1.0	9.3864138792772e-08	0.0447120423321636	0.25	0.166666666666667	0.0720138168901188	-0.259086140722235
1	8960665	1.0	1.0	1.0	7.21114795014178e-09	0.0398954585159288	0.25	0.142857142857143	0.0485743531132609	-0.235520523771531
0	9420851	0.906048753339545	0.915794236116725	14.4958620689655	0.000666829381497821	0.00150284682041828	0.0876801332778009	0.0433884297520661	0.44284539673483	-0.295595680892281
0	8217939	0.905734167447018	0.963576583892469	8.82971619365609	0.000424820489621338	0.000872487575089012	0.176992170645024	0.145441413598495	0.328822618339585	-0.446873184310837
1	10002391	1.0	1.0	1.0	6.35121292924038e-08	0.0435566627270566	0.5	0.25	0.100350231664756	-0.343023110853177
1	7102145	0.902102816671455	0.956015438854919	7.72328977709454	0.000489594325688847	0.00107734614604697	0.108256747077177	0.14375	0.340654072268141	-0.230379818764765
1	8486702	0.891407558454494	0.919742719217467	5.79733196511031	0.000589479757063469	0.00187435206947773	0.166918832324671	0.118419391490973	0.302295585637078	-0.482509303381045
1	9957074	1.0	1.0	1.0	3.61154770710059e-07	0.102616859909463	0.5	0.25	0.0811904014445723	-0.329672010324047
0	8292991	0.907150751863703	0.922939174020536	12.6520076481836	0.00207727416065692	0.00383847582105304	0.035525321239607	0.0561224489795918	0.490529692529454	-0.522188662133493
0	11314582	0.909125086809056	0.915206720924783	27.4797711483449	0.00142940480816999	0.00214211348495876	0.03515625	0.0588235294117647	0.434934939137369	-0.514694906238735
1	10558278	1.0	1.0	1.0	2.54048517169615e-07	0.0598320631474903	0.375	0.333333333333333	0.0440643077844524	-0.418521834212288
1	10936762	1.0	1.0	1.0	1.91197920745556e-08	0.0804806098317098	0.125	0.142857142857143	0.0766033084078225	-0.00632813048197445
1	8453944	0.937363652863508	0.954164252855434	13.639526276832	0.000171792368967682	0.000820246417381011	0.196285684811041	0.162734295913474	0.328033864479801	-0.238070736535745
0	8929429	0.904347386905081	0.917790761748822	13.7047332832457	0.000609906440553645	0.0016869333211193	0.101059095763617	0.0973242630385488	0.414919666836151	-0.110613807019095
0	7562916	0.915129945742563	0.988687902496071	5.01116538729937	0.000372760378626195	0.00087237451759293	0.323665961534501	0.300343635215794	0.265611944465111	-0.442121268498288
0	8899315	0.904585087776442	0.907100463716513	20.9872315728381	0.00184360074917818	0.00267534441630089	0.0599489795918367	0.0462962962962963	0.441784805626934	-0.106919982820485
0	4321312	0.892441618610879	0.922091589351105	9.05434782608696	0.000822564786167676	0.00182830853901524	0.0531620055429579	0.0626409175571022	0.408882461282065	-0.383760583091413
0	10384939	0.937126449062132	0.940690940912177	32.9010741280997	0.000244640862558939	0.00236492754188068	0.0593054950726601	0.0614876033057851	0.467586410646626	-0.0746503773048404
0	7223181	0.897277263524322	0.900768415961621	12.8825581395349	0.00113992954885251	0.00203314340717722	0.0559756353707204	0.0510396975425331	0.422576897701535	-0.274937713273938
1	7312551	0.950020292365357	0.9825807451513	4.80605285592498	0.000253098836295775	0.00106771812622214	0.391606019981487	0.306955101315791	0.28207859402318	-0.0873437439745125
1	4754410	0.927392870075645	0.94766046114309	12.8618143459916	0.00018364049909642	0.000577925043344317	0.275362357940781	0.206407335756417	0.296247680473191	-0.344309894401725
0	10980605	0.893041293141327	0.901673027454094	8.86674008810573	0.000783247598888115	0.00171728250120535	0.0986871887732005	0.0503369005152596	0.504495724778285	-0.413971751545346
0	10898236	0.914616101466676	0.927924349282647	15.8203883495146	0.00154632494131751	0.00394591141730542	0.0365062195781504	0.050414201183432	0.4732095553768	-0.279996585337227
0	10195390	0.924528143581509	0.935036895392496	16.5471882640587	0.000868923172413917	0.00790559676761842	0.0698961937716263	0.048938134810711	0.462934395977923	-0.437324725214687
0	4596661	0.658956920358644	0.658956920358627	1.0	2.39063062120211e-06	0.0124561714832091	0.125	0.25	0.08518486402381	-0.308420080579706
1	10189602	1.0	1.0	1.0	4.11773697082139e-08	0.0327187050770563	0.15625	0.125	0.0871096475504008	-0.270825354959595
0	4643154	0.909744719414614	0.941082431107881	11.140609306997	0.0005878712165948	0.00201252141301308	0.165219725081099	0.153584311334654	0.44950634726077	-0.301726425341294
1	8639025	0.917418657490845	0.975016621781243	5.06813714784888	0.000225880050700435	0.000514894613764184	0.386061228054852	0.30415590766135	0.198531232412406	-0.0592922112520297
1	8706235	0.918088268337008	0.944483524196138	10.7287412374276	0.00041916407040625	0.000959997006608986	0.0832702033127905	0.138969833495222	0.370252718425025	-0.280071447322579
1	10551423	1.0	1.0	1.0	1.24561543367347e-08	0.0468496591528646	0.111111111111111	0.142857142857143	0.0664905287637611	-0.217421714463979
1	8058874	0.939653257632154	0.941755874314364	25.4441482271394	0.000673903216694489	0.00410050182051944	0.0364891518737673	0.0441928414901388	0.47778421282619	0.00535457315280666
1	8442038	0.915005533052368	0.960395117599516	13.5975660931599	0.00059928971265549	0.00401165474730191	0.063157262183763	0.0556640625	0.46870800681905	-0.532831042008843
0	9027011	0.910038474913543	0.951488711629064	5.40980735551664	0.000852527356302092	0.00077671556891068	0.235490909090909	0.201016752840978	0.273273467707287	-0.193206845428572
0	6149916	0.930786223728929	0.933622735295015	29.0549783549784	0.000446300679302388	0.00161862036458145	0.028256989886972	0.0481777777777778	0.456052865757565	-0.258097533301589
0	8904203	0.916523166765208	0.920953039680957	12.2356152876942	0.000633416265128545	0.00255539663045933	0.0909200168259119	0.0705061983471074	0.47842602871096	-0.284679572729055
1	7836084	0.931268388974032	0.986336933080302	6.45664192070763	0.000170337536142174	0.000420643932211612	0.38815734603781	0.263327284681131	0.228263572529702	-0.193662794319949
0	8368297	0.944323459762448	0.94620495279288	33.8120612268385	0.000218277753459223	0.00154582506869099	0.101313672331328	0.0537174211248285	0.420957428453082	-0.229395206771985
1	10915509	1.0	1.0	1.0	2.64909532335069e-08	0.0561898759762788	0.2	0.333333333333333	0.043162823631419	-0.318920281600039
1	6458989	0.911909021847509	0.991420911961884	5.31775325977934	0.000215000250124521	0.000448948564525516	0.447451953167311	0.395458934346394	0.174304131393447	-0.0395189026114188
1	10374994	0.708976322345403	0.708976322345397	1.0	1.25659183672899e-06	0.109748184546727	0.333333333333333	0.135802469135802	0.101388739926141	-0.13078786144554
0	7003087	0.940774237341133	0.948624856229449	30.8453373768006	0.000689935472735167	0.00221438321205127	0.0511186264308012	0.037095814322555	0.471440769118066	-0.0628461370950867
0	11102545	0.904005419407933	0.913728467279749	15.078431372549	0.0011154314556966	0.0039827046835935	0.0644444444444444	0.0496	0.472095168883643	-0.241031751582651
0	7687665	0.903962903285856	0.97282548618049	6.81796966161027	0.000640141561281729	0.000951683861778339	0.306005552007716	0.172016618574969	0.385163828733156	-0.241618751431439
1	7343823	0.932800847520617	0.935684540694638	39.743950039032	0.000302304524911973	0.00231414618628809	0.082208351478202	0.0694572689032523	0.466721545866524	-0.127979368137175
1	6260285	0.934586170634496	0.978452965642682	7.32712336805046	0.000170882939594193	0.000743002388702913	0.300647368950047	0.239456398493399	0.259456735650124	-0.318828662596964
1	7623216	0.872025511355071	0.887211603793921	8.67396593673966	0.00117226158156908	0.00184539225388142	0.1245434623813	0.0755053507728894	0.39151012247889	-0.338570503666276
0	5256888	0.908998283307108	0.941182501703844	23.0546184738956	0.000676761746163188	0.000996081490914052	0.0528	0.0566893424036281	0.428822394354874	-0.197871162033492
1	7748378	0.877235725825208	0.903139730593576	7.06323620582765	0.000768368563925896	0.00262613135990276	0.193164758866579	0.116904058048912	0.334629446233642	-0.212413141797223
1	4473476	1.0	1.0	1.0	6.56115627519484e-08	0.0519002801193378	0.333333333333333	0.142857142857143	0.0741116809369102	-0.077343973653352
1	8727491	0.892279602559048	0.923101350599884	9.72947167409293	0.000862818061352212	0.00248813675975835	0.0678571428571429	0.0792871900826446	0.459383028244236	-0.422227557131542
1	8121731	0.917729301920174	0.963084218083685	10.0625655365257	0.000497536197988317	0.00137065856409758	0.148676849831383	0.0635294117647059	0.385305515498534	-0.309533393644104
1	7230639	0.779735768071305	0.865525315613631	5.35443037974684	0.00308366241683736	0.0136636578627693	0.0659722222222222	0.111111111111111	0.508806899591338	-0.237181069325746
1	8272720	0.914058433814518	0.975548696088965	4.07959743824337	0.000497636249286804	0.00117587452907997	0.334064931809333	0.326718470146407	0.268398251796168	-0.437341096543077
1	10420869	1.0	1.0	1.0	9.5367431640625e-07	0.0643014046812994	0.2	0.333333333333333	0.0876413471118511	-0.312971837680934
1	6353005	0.882815936685475	0.913026192136605	15.2812182741117	0.000625924135880183	0.00237259027320097	0.0615044371658128	0.0644970414201183	0.47266672880593	-0.317859825467039
1	9947387	0.694421406379387	0.694421406379372	1.0	1.62962189266464e-06	0.0765101150501274	0.2	0.2	0.066686571824864	-0.124534143949994
0	10884188	0.927790342596385	0.938319873827296	16.4642392717815	0.0009840613676906	0.00217170067614066	0.0646913580246914	0.0573921028466483	0.483695433074628	-0.169880567112838
0	10562262	0.940648038448164	0.955828935952347	35.8153998025666	0.000434013363121435	0.00133326599205571	0.0339761248852158	0.0329861111111111	0.470774338756807	-0.306547736415362
0	6231678	0.936945347736312	0.988736792294427	17.5265941816045	0.000446812679312734	0.00182415213165235	0.0852288832199546	0.0642201834862385	0.466538207441561	-0.272852056309134
1	9982432	1.0	1.0	1.0	8.3724494170096e-08	0.0455398762002315	0.25	0.333333333333333	0.0371026903367366	-0.0906587451824566
