# Supplementary material for: Clinical study of 18F-FDG PET/CT radiomics in differentiating pulmonary solitary solid adenocarcinoma nodules and inflammatory nodules
Source: PeerJ. 2026 Jun 1;14:e21188. doi: 10.7717/peerj.21188 (PMC13235688; doi:10.7717/peerj.21188)
Supplement: Supplemental Information 2 [file peerj-14-21188-s002.zip › OriginalData/radiomicsdata/3.PET+CT/Test_Lasso_Feature_Matrix.xlsx]

## Sheet: Sheet1
Group	imageName	original_shape_Elongation	original_shape_Flatness	original_shape_LeastAxisLength	original_shape_MajorAxisLength	original_shape_Maximum2DDiameterColumn	original_shape_Maximum2DDiameterRow	original_shape_Maximum2DDiameterSlice	original_shape_Maximum3DDiameter	original_shape_MeshVolume	original_shape_MinorAxisLength	original_shape_Sphericity	original_shape_SurfaceArea	original_shape_SurfaceVolumeRatio	original_shape_VoxelVolume	original_firstorder_10Percentile	original_firstorder_90Percentile	original_firstorder_Energy	original_firstorder_Entropy	original_firstorder_InterquartileRange	original_firstorder_Kurtosis	original_firstorder_Maximum	original_firstorder_MeanAbsoluteDeviation	original_firstorder_Mean	original_firstorder_Median	original_firstorder_Minimum	original_firstorder_Range	original_firstorder_RobustMeanAbsoluteDeviation	original_firstorder_RootMeanSquared	original_firstorder_Skewness	original_firstorder_TotalEnergy	original_firstorder_Uniformity	original_firstorder_Variance	original_glcm_Autocorrelation	original_glcm_ClusterProminence	original_glcm_ClusterShade	original_glcm_ClusterTendency	original_glcm_Contrast	original_glcm_Correlation	original_glcm_DifferenceAverage	original_glcm_DifferenceEntropy	original_glcm_DifferenceVariance	original_glcm_Id	original_glcm_Idm	original_glcm_Idmn	original_glcm_Idn	original_glcm_Imc1	original_glcm_Imc2	original_glcm_InverseVariance
1	8824492	0.927091	0.922601	18.1143	19.6339	23.8537	24.2074	22.4722	26.9258	4527.92	18.2024	0.800589	1653.26	0.365125	4554	-453.7	18	284013207	4.37198	291	2.93717	80	161.252	-159.99	-83.5	-866	946	121.939	249.731	-0.97893	284013207	0.0736504	36769	960.265	110678	-2733.07	172.257	20.1152	0.786862	2.98573	3.1692	10.9146	0.457616	0.394431	0.987579	0.934218	-0.217396	0.90511	0.302209
1	8579466	0.620164	0.584762	17.5906	30.0817	24.8395	32.249	37.6431	38.0657	6585.42	18.6556	0.626538	2711.81	0.41179	6649	1.12627	2.93379	34096.7	0.0217564	1.13245	2.77982	3.16333	0.605888	2.14553	2.30638	-0.251991	3.41532	0.458473	2.26453	-0.762268	34096.7	0.995798	0.524817	3.99077	0.0115346	-0.00770016	0.00581148	0.00388534	0.201349	0.00388534	0.0366066	0.0038697	0.998057	0.998057	0.999223	0.998705	-0.117471	0.066385	0.00388534
1	11112679	0.747242	0.550998	17.5857	31.9162	35.9026	37.3363	28.8617	37.4566	8967.88	23.8491	0.730586	2857.19	0.318603	8999	1.67227	2.75492	54503.9	-3.20343e-16	0.388687	4.69178	2.93086	0.335508	2.42161	2.61515	0.688595	2.24226	0.200772	2.46103	-1.6214	54503.9	1	0.19245	1	0	0	0	0	1	0	-3.20343e-16	0	1	1	1	1	0	0	0
0	11141953	0.786609	0.731996	8.02737	10.9664	13.0384	12.0416	13	13.1909	408.458	8.62627	0.674002	394.992	0.967031	420	-530.1	-93	53742164	4.70554	241.5	2.52937	17	139.241	-314.729	-307	-781	798	101.39	357.712	-0.258158	53742164	0.0426644	28903.5	475.784	50757.5	-619.561	132.628	44.5138	0.495419	5.36475	3.74288	14.7219	0.260323	0.167026	0.963035	0.868866	-0.245183	0.947109	0.174803
1	8678386	0.925275	0.629816	14.7312	23.3896	27.5862	24.6982	26.6833	28.7054	5051.96	21.6418	0.736978	1931.98	0.382422	5081	-376	27	193961442	4.07374	217	3.15783	73	131.048	-114.556	-45	-694	767	95.273	195.381	-1.10332	193961442	0.0887927	25050.8	640.886	41517.9	-1327.72	107.242	19.9859	0.682457	2.91586	3.14989	11.3265	0.463057	0.401666	0.981202	0.922023	-0.165544	0.836525	0.319919
0	8889180	0.960011	0.790163	12.922	16.3536	19.2354	19.2094	21.0238	21.0476	2189.71	15.6996	0.771047	1057.61	0.482993	2211	-397	20	98373857	4.14956	251	2.6057	76	140.149	-132.01	-61	-664	740	107.693	210.933	-0.901783	98373857	0.0845125	27066.2	569.488	45825.7	-1426.66	121.534	19.395	0.720969	2.96405	3.15233	10.3535	0.449311	0.384909	0.981532	0.920215	-0.187527	0.864201	0.314633
0	5428139	0.728198	0.548735	8.11583	14.7901	16.1245	13.6015	16.2788	16.5831	824.792	10.7701	0.718982	591.556	0.717219	839	-543.4	-73	103746645	4.76536	288	2.19766	28	149.67	-303.36	-291	-761	789	114.431	351.646	-0.257738	103746645	0.0398354	31627.9	456.562	53394.6	-750.827	146.105	41.4323	0.554366	5.0972	3.72973	14.8351	0.273967	0.180783	0.965666	0.874808	-0.165153	0.881337	0.182403
0	9867738	0.877539	0.776849	16.6299	21.4068	26.5707	25.318	23.3452	26.7208	3888.5	18.7853	0.651532	1835.42	0.472013	3914	-413.7	23.7	187857468	4.33375	259.75	2.83244	642	146.837	-132.579	-60	-673	1315	110.987	219.081	-0.712079	187857468	0.0751212	30419	572.811	57784.2	-1308.12	133.666	25.9024	0.672529	3.46354	3.35522	13.5467	0.416881	0.348422	0.991168	0.942419	-0.161249	0.844092	0.292447
0	11095335	0.883696	0.635009	6.10946	9.62106	10.2956	11.4018	11.4018	11.5758	322.667	8.5021	0.787711	288.815	0.895089	333	-527.8	23.6	31735375	4.76112	332	1.92543	79	175.761	-232.117	-213	-679	758	140.072	308.709	-0.292592	31735375	0.0408787	41423.1	489.59	68916.9	-1120.12	170.593	60.0499	0.473183	6.03617	3.87815	21.4629	0.264462	0.178645	0.949502	0.854106	-0.299314	0.96607	0.17503
1	11269230	0.941214	0.695782	13.6996	19.6895	22.0907	22.2036	27.4591	27.5318	2990.04	18.532	0.647018	1551.27	0.518811	3024	-457.7	-18	252205703	4.60638	282.25	1.90603	123	141.622	-237.523	-238	-684	807	112.609	288.793	-0.0860042	252205703	0.0434187	26984.3	436.471	34380	-244.121	132.424	22.6984	0.70663	3.5967	3.34958	9.4768	0.349154	0.261714	0.980637	0.907739	-0.147585	0.846776	0.262068
1	5543688	0.854976	0.750013	11.8683	15.8242	18.1108	19.6977	17.2047	20.5183	1729.12	13.5293	0.758193	918.872	0.531409	1749	-479	-3	136423435	4.60612	288	2.24738	39	151.85	-215.057	-180	-698	737	118.188	279.286	-0.541049	136423435	0.0461147	31751.2	487.69	51782.5	-1125.43	138.188	28.984	0.646953	4.01609	3.50149	12.437	0.347645	0.264175	0.97093	0.890915	-0.160245	0.858016	0.241911
0	8449084	0.703108	0.497831	15.2824	30.6979	33.4215	29.2062	26.4008	35.3412	5575.75	21.5839	0.586821	2591.28	0.464741	5613	-432	4	358655307	4.47326	301	1.87307	76	145.132	-190.589	-169	-668	744	118.116	252.779	-0.34957	358655307	0.0511208	27573	464.615	37077.4	-665.392	136.12	19.9914	0.742764	3.2427	3.24965	9.2107	0.389449	0.311197	0.980773	0.911947	-0.165378	0.862857	0.297243
1	5614565	0.632519	0.531805	22.6389	42.57	40.3609	43.9318	47.634	52.192	15339.2	26.9263	0.611372	4883.3	0.318354	15399	-407.2	30	695603423	4.34506	240	2.85328	120	142.36	-127.725	-52	-744	864	104.715	212.537	-0.972871	695603423	0.0685852	28858.2	729.707	57778.3	-1671.05	133.458	13.0483	0.818477	2.2782	2.85328	7.67621	0.522774	0.468629	0.989988	0.943617	-0.259936	0.932466	0.326728
1	11313573	0.697107	0.578487	17.4298	30.1299	35.3553	36.1386	24.1868	36.5787	7700.33	21.0038	0.777294	2426.08	0.315062	7733	-293	37	187315466	3.28333	80	6.4007	73	105.206	-55.6291	8	-690	763	52.6213	155.637	-2.04863	187315466	0.193937	21128.3	752.758	49372.6	-1582.85	76.7943	16.9768	0.631634	2.18935	2.66978	12.1031	0.572961	0.535895	0.984762	0.942379	-0.14611	0.741711	0.381
0	5556852	0.819287	0.667429	10.1882	15.2648	17	15.2643	18.3848	18.5472	1290.75	12.5062	0.782043	733.075	0.567945	1310	-345.3	19.1	41374878	3.86165	180	3.5247	60	117.597	-102.525	-32	-576	636	81.9179	177.719	-1.25645	41374878	0.107609	21072.5	469.482	29481	-1061.55	83.2495	22.9201	0.563497	3.10242	3.18879	13.0085	0.452179	0.391596	0.972831	0.908216	-0.151723	0.801101	0.330213
0	11431096	0.746764	0.68658	11.007	16.0317	19.105	17.2047	15.6205	20.4206	1417.33	11.9719	0.762903	799.827	0.564318	1435	-386	19.6	56096623	3.95376	209.5	3.2131	56	133.387	-115.489	-35	-718	774	97.0702	197.716	-1.15811	56096623	0.103365	25754	688.81	40347.4	-1349.94	103.747	27.6614	0.574761	3.36124	3.26987	16.0061	0.448344	0.390233	0.976256	0.915164	-0.165153	0.828962	0.330335
1	7938266	0.657543	0.600498	16.2866	27.1218	23.0217	33.3766	29.2746	33.5112	4975.12	17.8338	0.682955	2063.61	0.414786	5009	-409	11	230963547	4.02615	247	2.72719	31	138.333	-138.82	-71	-648	679	105.277	214.732	-0.953817	230963547	0.0983116	26838.6	516.672	45948	-1439.08	118.008	16.7883	0.746983	2.64522	3.03716	9.63874	0.510032	0.451061	0.98054	0.92215	-0.217073	0.888067	0.261484
1	10451563	0.962904	0.772762	11.2778	14.5942	18.0278	18.0278	16.5529	18.6279	1515	14.0528	0.714923	892.277	0.588962	1535	1.47234	2.97519	9409.22	-3.20343e-16	0.926531	2.61379	3.15729	0.504759	2.40407	2.62045	0.499076	2.65822	0.391791	2.47584	-0.843106	9409.22	1	0.350247	1	0	0	0	0	1	0	-3.20343e-16	0	1	1	1	1	0	0	0
0	7533726	0.818772	0.73475	8.62869	11.7437	12.53	13.1529	13.6015	14.2478	652.333	9.61542	0.774904	469.407	0.719581	667	-469	-60.6	65302683	4.49223	259	1.89453	22	131.41	-273.18	-272	-609	631	104.088	312.898	-0.00420419	65302683	0.0470971	23277.8	273.104	24820.8	-165.766	111.594	25.4033	0.629322	3.91496	3.40587	9.7103	0.325695	0.235308	0.96624	0.878181	-0.173639	0.879563	0.240704
1	10414299	0.974262	0.882135	17.3699	19.6908	22.8035	22.4722	22.8035	23.1517	4617.96	19.184	0.766498	1749.6	0.378869	4647	1.39674	2.64503	23682.5	-3.20343e-16	0.651405	3.036	2.828	0.400969	2.20502	2.42184	0.687629	2.14037	0.290189	2.2575	-1.07262	23682.5	1	0.234185	1	0	0	0	0	1	0	-3.20343e-16	0	1	1	1	1	0	0	0
1	10013020	0.918739	0.799554	14.5162	18.1553	21.3776	23.7065	20.3961	24.2693	2988.83	16.68	0.766941	1308.35	0.437745	3014	1.00169	2.48151	12980.9	0.0452373	0.835874	3.72868	2.56431	0.507104	1.98124	2.29615	-0.202872	2.76718	0.366458	2.0753	-1.26918	12980.9	0.990096	0.381563	3.99117	0.0123309	-0.00794974	0.00578516	0.00358291	0.240144	0.00358291	0.033783	0.00356791	0.998209	0.998209	0.999283	0.998806	-0.176536	0.0644881	0.00358291
1	10326424	0.934093	0.900841	16.9381	18.8026	21.2132	22.561	22.4722	23.622	3885.17	17.5634	0.794281	1504.7	0.387294	3919	1.55332	2.85911	24877.7	-3.20343e-16	0.60002	3.94899	3.05712	0.428144	2.46289	2.75853	0.418888	2.63823	0.289086	2.51952	-1.41778	24877.7	1	0.282169	1	0	0	0	0	1	0	-3.20343e-16	0	1	1	1	1	0	0	0
1	7647994	0.814181	0.458977	15.1033	32.9065	31.0644	44.1475	50.774	57.4891	6264.04	26.7919	0.543218	3025.15	0.482939	6329	-488	-1	451757325	4.3889	316	2.48973	41	165.347	-185.391	-105	-800	841	129	267.168	-0.846578	451757325	0.0682359	37009	746.6	97086.9	-2523.91	175.055	12.8284	0.860223	2.32547	2.86269	7.20321	0.510175	0.453783	0.9895	0.940741	-0.269791	0.937064	0.328153
1	8826596	0.946562	0.917386	15.8146	17.2387	21.095	20.8806	21.2132	21.7486	3051.67	16.3175	0.785821	1294.75	0.424276	3076	-459.5	14	240811308	4.71754	312	2.4611	75	159.053	-208.555	-187	-832	907	124.731	279.798	-0.503107	240811308	0.0427216	34791.9	777.506	109402	-1882.1	195.307	21.7241	0.799884	3.38318	3.3041	10.0003	0.380286	0.300324	0.985867	0.923269	-0.205986	0.916874	0.284833
0	11097108	0.703808	0.436683	11.6985	26.7894	26.9258	26.4008	24.1661	32.573	3294.67	18.8546	0.607097	1763.74	0.535331	3332	-439.9	20	189880262	4.43791	276	2.78044	187	153.297	-154.127	-84	-773	960	115.625	238.719	-0.909451	189880262	0.0652455	33231.7	744.109	58139.3	-1601.25	130.923	34.6551	0.576564	4.01857	3.53073	17.8935	0.39646	0.328068	0.979254	0.914706	-0.142201	0.815664	0.274985
0	7457102	0.750336	0.578886	15.0379	25.9772	26.9258	26.4764	29.7321	30.2324	5183.54	19.4916	0.741675	1952.94	0.376757	5217	-364	15	203425541	3.90053	183	5.32497	75	128.197	-110.993	-28	-956	1031	84.7602	197.466	-1.61265	203425541	0.115688	26673.4	1323.86	104164	-2446.67	113.875	24.0935	0.646663	2.95164	3.12122	15.2151	0.4954	0.443373	0.988034	0.941675	-0.16327	0.818857	0.328624
0	4385676	0.813324	0.78341	22.4203	28.6189	31.4006	37	37.6962	39.8497	9200.54	23.2764	0.598641	3546.99	0.38552	9250	-428	18	504426191	4.39772	273	2.6642	90	148.08	-155.083	-97	-787	877	114.007	233.522	-0.836074	504426191	0.0637737	30481.7	781.208	59014.2	-1546.24	136.201	26.1774	0.675861	3.52038	3.37996	13.49	0.399278	0.326864	0.981519	0.918079	-0.139147	0.811969	0.296347
0	10028402	0.712646	0.556047	16.7791	30.1756	32.8024	29.1548	30.4795	38.4448	6749.08	21.5045	0.622217	2775.7	0.41127	6795	1.68717	2.97674	47704.4	-3.20343e-16	0.500942	4.81381	3.30305	0.417339	2.5944	2.86372	0.292934	3.01011	0.25893	2.64963	-1.63794	47704.4	1	0.28963	1	0	0	0	0	1	0	-3.20343e-16	0	1	1	1	1	0	0	0
1	8443780	0.701557	0.628058	15.1758	24.1631	25.2982	23.0868	29.7321	30.6757	3979.79	16.9518	0.678782	1789.21	0.449573	4013	-441	-7	284217526	4.52139	286	1.9816	54	141.902	-209.554	-191	-672	726	113.601	266.128	-0.335638	284217526	0.0478166	26911.3	437.764	35609.9	-570.507	131.674	18.3131	0.754389	3.05742	3.18566	8.75623	0.401273	0.323971	0.981375	0.914148	-0.180303	0.882948	0.307236
0	9021669	0.578975	0.476509	12.7449	26.7464	19.7231	27.4591	26.6833	29.1376	3296.29	15.4855	0.681198	1572.39	0.477019	3326	-380.5	13	136706613	4.04484	224	3.15715	91	131.106	-127.638	-59	-768	859	97.1941	202.737	-1.07322	136706613	0.0945202	24810.9	777.568	37723	-1222.53	100.328	26.3263	0.580571	3.32672	3.30516	15.0119	0.449954	0.388487	0.980673	0.921493	-0.137786	0.785341	0.297873
1	7329141	0.802923	0.723679	9.1186	12.6003	13.1529	13.0384	14.4222	15.2971	766.208	10.1171	0.784195	516.366	0.673924	780	-560	-126.9	125358771	4.62798	231	2.46781	-11	130.331	-367.632	-385	-778	767	94.5532	400.894	0.229588	125358771	0.0458383	25563	359.634	53051.4	437.973	147.528	15.1874	0.813392	3.05323	3.04951	5.5666	0.362638	0.272002	0.985832	0.917	-0.245859	0.943424	0.281113
1	8234182	0.944921	0.771024	14.1125	18.3036	23.0868	21.6333	22.3607	23.1084	2539.71	17.2954	0.623694	1443.34	0.568309	2572	1.67308	3.39146	19898	-3.20343e-16	1.12206	2.37241	3.53972	0.579879	2.69829	2.89065	0.650975	2.88874	0.457117	2.78143	-0.711436	19898	1	0.455592	1	0	0	0	0	1	0	-3.20343e-16	0	1	1	1	1	0	0	0
1	10509655	0.861495	0.745197	22.0532	29.5938	43.2897	43.6807	42.9535	46.7547	10454	25.4949	0.611934	3778.34	0.361425	10519	1.59846	3.02096	72895.3	-3.20343e-16	0.733782	3.26864	3.32491	0.468756	2.57101	2.88381	0.573769	2.75114	0.335213	2.63246	-1.21811	72895.3	1	0.319763	1	0	0	0	0	1	0	-3.20343e-16	0	1	1	1	1	0	0	0
1	10366049	0.675279	0.609681	13.4308	22.0293	18.868	29.9666	22.3607	30.4795	2776.83	14.8759	0.692499	1379.64	0.496839	2796	0.171244	2.31779	5221.5	0.166957	1.31787	2.02031	2.94608	0.66617	1.11906	1.0098	-0.316488	3.26257	0.518869	1.36656	0.395228	5221.5	0.951862	0.615185	3.90351	0.0791706	-0.0596894	0.0532642	0.0437464	0.102629	0.0437464	0.257245	0.0417273	0.978127	0.978127	0.991251	0.985418	-0.0657032	0.107387	0.0437464
0	11458604	0.71932	0.484682	7.75535	16.0009	14.7648	17.2627	17.2627	19.2094	879.625	11.5098	0.667416	665.201	0.756232	897	-472.4	-12	72974898	4.59583	290	2.26906	45	148.862	-225.151	-204	-730	775	116.228	285.227	-0.457344	72974898	0.0472391	30661.7	562.729	42295.7	-846.401	127.547	39.4405	0.52613	4.68051	3.68761	16.8186	0.323712	0.241427	0.965922	0.882736	-0.173785	0.875732	0.225758
1	4282517	0.776514	0.568218	16.5151	29.0646	37.7359	28.2843	28.4429	37.855	6354.83	22.5691	0.636256	2607.69	0.410347	6397	-388	29	241616416	3.98674	184	3.81296	124	132.43	-102.599	-23	-707	831	88.2855	194.346	-1.37354	241616416	0.101755	27243.8	722.3	51614.3	-1691.45	104.852	22.4883	0.642366	3.01916	3.15354	13.1471	0.445826	0.381892	0.982609	0.926099	-0.138202	0.781111	0.339829
1	8321101	0.921894	0.746415	21.9233	29.3714	43.0465	33.3017	46.5188	50.9313	9168.5	27.0773	0.505833	4188.03	0.456784	9247	-594	12	1128451028	4.8168	401	2.74889	58	203.963	-250.877	-206	-1018	1076	157.291	349.334	-0.745226	1128451028	0.0527295	59095.1	1135.22	370869	-5955.97	338.651	37.336	0.801724	4.148	3.61601	19.6897	0.39495	0.323602	0.982346	0.920913	-0.19033	0.905091	0.241236
1	7624185	0.782334	0.652867	19.6554	30.1063	30.6105	32.0156	35.3553	35.3695	9527.83	23.5532	0.744807	2918.12	0.306273	9570	-374.1	16	345409957	3.65663	205	3.22925	87	130.197	-107.418	-20	-622	709	94.2519	189.982	-1.19772	345409957	0.161208	24554.4	515.301	45667.7	-1549.18	110.038	12.5796	0.79118	2.069	2.70769	8.16738	0.598566	0.551238	0.986291	0.940415	-0.256151	0.90164	0.236233
1	7529300	0.832103	0.742696	14.8342	19.9734	21.4009	20.8087	24.2074	25.318	3370.79	16.6199	0.776521	1400.08	0.415356	3398	-466.3	17	209089333	4.06908	294.5	2.91466	31	163.246	-154.805	-70	-769	800	123.782	248.059	-1.01279	209089333	0.120058	37568.3	750.343	105189	-2710.1	166.675	25.1388	0.733272	3.20593	3.22872	14.6054	0.502636	0.443956	0.979086	0.92067	-0.218931	0.890536	0.209734
1	3435132	0.752526	0.632194	15.1678	23.9923	24.3516	25.1794	29.2062	32.2645	3805.33	18.0548	0.591066	1994.24	0.524063	3835	-457	5	264719361	4.52705	308	2.26809	68	154.475	-192.559	-148	-923	991	123.085	262.73	-0.587806	264719361	0.0523127	31948.3	1002.93	49340.8	-1141.01	142.05	28.1977	0.666449	3.73498	3.46219	13.9677	0.38675	0.312253	0.983608	0.920776	-0.149256	0.840463	0.273644
1	10407913	0.748156	0.570525	12.3737	21.6882	20.2237	25.6125	23.2594	25.6905	2318	16.2262	0.595328	1422.78	0.613795	2360	1.53815	3.09235	15448.9	-3.20343e-16	0.978095	2.40576	3.33095	0.519982	2.48549	2.68134	0.572289	2.75866	0.405816	2.55854	-0.755738	15448.9	1	0.368507	1	0	0	0	0	1	0	-3.20343e-16	0	1	1	1	1	0	0	0
1	8046903	0.661979	0.621543	12.8297	20.6417	20.8087	20.6155	22.0227	24.779	2106.71	13.6644	0.644921	1232.29	0.584937	2139	-440.2	16	122799395	4.35201	288.5	2.37535	62	150.776	-162.213	-109	-708	770	117.955	239.603	-0.744106	122799395	0.0684933	31096.8	629.548	44175.9	-1248.86	124.316	31.3885	0.593932	3.84872	3.49891	16.2043	0.404792	0.334787	0.972817	0.902869	-0.145494	0.818033	0.258881
1	8171701	0.765462	0.417707	12.2238	29.2641	37.3631	32.7567	35.9026	37.7624	4715.5	22.4005	0.582762	2333.52	0.494862	4767	-862	-1	1600611610	4.98293	704	1.4028	58	312.799	-469.763	-554	-918	976	278.518	579.456	0.215862	1600611610	0.0386693	115092	543.393	677291	2277.65	692.476	33.2182	0.908099	3.926	3.49174	16.7733	0.384671	0.31176	0.981084	0.918066	-0.264488	0.958962	0.282817
1	10011693	0.928616	0.688234	19.7682	28.7231	31.6228	33.8378	33.0606	34.9142	10191.2	26.6727	0.721943	3148.7	0.308963	10221	1.11413	2.26165	37893.6	-3.20343e-16	0.619719	3.03909	2.4153	0.378003	1.8712	2.09824	0.418371	1.99693	0.276411	1.92547	-1.1077	37893.6	1	0.206053	1	0	0	0	0	1	0	-3.20343e-16	0	1	1	1	1	0	0	0
0	11189818	0.861744	0.740347	13.8109	18.6547	22.0227	21.587	22.1359	22.6716	2784.38	16.0755	0.771776	1240.16	0.4454	2810	-412	14	135900502	4.11214	258	2.65229	92	144.406	-139.715	-62.5	-627	719	110.554	219.916	-0.943493	135900502	0.0904781	28842.8	520.797	45157.4	-1441.35	116.909	24.8909	0.643886	3.23909	3.25588	14.2006	0.451834	0.39132	0.975673	0.912751	-0.164246	0.832671	0.312072
0	11054393	0.622297	0.597652	9.45842	15.826	15	16.4012	15.8114	20.664	869.625	9.84845	0.738684	596.459	0.68588	886	-464	3.5	62948094	4.48056	310.5	2.26707	35	158.088	-192.926	-147.5	-697	732	125.623	266.547	-0.626058	62948094	0.0579646	33827.3	530.993	49024.8	-1193.49	134.622	44.1307	0.502252	4.67606	3.71439	21.7338	0.355578	0.282289	0.958673	0.879272	-0.179147	0.874589	0.249574
0	9539363	0.694985	0.566165	6.32386	11.1696	11.7047	9.48683	11.7047	12.3693	324.458	7.76273	0.743397	307.163	0.946695	335	-465	-134	37456975	4.39799	193	2.58411	26	109.321	-307.119	-313	-669	695	80.4592	334.383	-0.0141321	37456975	0.0534551	17489.5	264.196	11921	23.792	66.5405	36.6861	0.291572	4.73659	3.61008	13.7047	0.284784	0.190791	0.961572	0.869414	-0.207669	0.912753	0.1999
0	11411560	0.834116	0.63991	11.8944	18.5876	21.1896	18.0278	21.3776	23.388	2065	15.5043	0.66954	1171.26	0.567197	2089	-453.2	14	142126734	4.52273	314	2.07664	67	155.933	-188.826	-152	-652	719	125.325	260.837	-0.51231	142126734	0.0524366	32380.4	492.978	45275.5	-1032.53	136.245	32.303	0.612635	4.08507	3.55003	15.3038	0.368824	0.293439	0.968202	0.890848	-0.153209	0.842904	0.258215
1	8498807	0.72659	0.447703	8.28599	18.5078	21.8403	21.587	16.1245	21.9317	1342.25	13.4476	0.732524	803.312	0.598482	1358	-369.3	-2	63543559	4.28946	233	2.11409	66	119.196	-165.87	-140.5	-538	604	93.7787	216.315	-0.466787	63543559	0.0567509	19279.3	301.268	22038.6	-574.46	97.2387	13.4438	0.755857	2.71025	2.97555	5.83214	0.411564	0.333715	0.980104	0.908729	-0.190013	0.87998	0.325899
0	5990681	0.814952	0.698637	11.3807	16.2899	17.4642	18.0278	21.095	21.1187	1533.21	13.2755	0.691758	929.531	0.606265	1555	-457	-28.4	115530766	4.42169	263	2.10946	-1	135.968	-221.648	-196	-680	679	107.172	272.573	-0.439597	115530766	0.0512596	25168.7	467.16	29388.2	-647.912	111.209	21.952	0.666591	3.48635	3.32273	9.41883	0.381032	0.300161	0.974327	0.897426	-0.180034	0.874347	0.252698
1	8677673	0.853394	0.729018	8.87779	12.1777	16.2788	13.4164	12.53	16.5529	696.208	10.3924	0.744217	510.439	0.733171	711	-457	10	50410868	4.51636	317.5	2.16347	77	156.249	-194.622	-163	-666	743	124.303	266.273	-0.532683	50410868	0.0551728	33023.8	488.159	44554.4	-1038.7	131.285	42.0643	0.510711	4.65862	3.72089	19.8838	0.349626	0.272235	0.962213	0.881816	-0.193105	0.894567	0.224053
1	8409646	0.788922	0.720491	16.6675	23.1335	22.8035	26.4764	27.5136	27.9285	4899.04	18.2505	0.771784	1807.43	0.368936	4927	-407.4	29	217529578	4.03498	252.5	2.72338	89	146.093	-120.522	-33	-655	744	110.453	210.12	-1.00158	217529578	0.102329	29625.1	599.081	54981.9	-1726.68	126.938	21.0305	0.711175	2.92876	3.12488	12.2578	0.475631	0.418523	0.980341	0.9223	-0.177392	0.845966	0.324986
1	6134470	0.710808	0.631204	15.277	24.203	26	29.5466	24.0832	30.5123	3867.42	17.2037	0.67545	1764.02	0.456125	3896	-464.5	5	271388498	4.46179	287	3.38238	56	161.317	-178.282	-104	-862	918	119.234	263.928	-1.07438	271388498	0.0638425	37873.6	925.004	143132	-3242.7	174.05	24.8925	0.748119	3.39839	3.331	13.0777	0.416743	0.348051	0.984007	0.924338	-0.178986	0.871888	0.300762
0	11047260	0.716083	0.553526	9.77242	17.6549	20.3961	21.9317	17.1172	22.4944	1338.92	12.6424	0.673248	872.592	0.651715	1360	-391.2	37	62653501	4.29439	256	3.16169	128	144.033	-124.933	-61	-752	880	105.833	214.636	-1.04716	62653501	0.074295	30460.5	803.193	58788.9	-1679.51	121.551	31.7182	0.58228	3.77509	3.45697	17.122	0.407089	0.339247	0.979114	0.915824	-0.166881	0.849478	0.289819
1	8173940	0.967697	0.883664	12.1317	13.7288	16.6433	16.5529	16.4924	17.2047	1487.92	13.2853	0.762246	826.878	0.555729	1505	0.83959	2.55468	6120.86	0.110047	1.0024	3.21314	2.70383	0.577892	1.89147	2.14634	-0.247527	2.95135	0.427113	2.01668	-1.03785	6120.86	0.971191	0.489372	3.97212	0.0505183	-0.0302427	0.0203535	0.00993696	0.349831	0.00993696	0.0784508	0.00981603	0.995032	0.995032	0.998013	0.996688	-0.241325	0.143267	0.00993696
0	9258715	0.793164	0.687497	22.1968	32.2865	32.2025	37.6431	33.2866	38.5357	12441	25.6085	0.730158	3556.08	0.285835	12500	-375	40	453278760	3.95161	208	3.41305	103	135.768	-94.6126	-9	-742	845	95.6473	190.427	-1.24634	453278760	0.107538	27310.7	795.734	53292.7	-1724.19	115.618	17.224	0.737453	2.49517	2.92358	10.875	0.515326	0.465328	0.987165	0.93974	-0.19552	0.864592	0.355616
1	10287342	0.626043	0.57489	13.9464	24.2592	21.3776	28.8444	21.2132	29.95	3335.33	15.1873	0.715393	1509.03	0.452439	3360	1.43294	2.86627	21494.3	0.00723602	0.520964	5.06943	3.13571	0.470684	2.45443	2.76079	-0.348024	3.48374	0.281755	2.52925	-1.72689	21494.3	0.99881	0.372922	3.99928	0.000720617	-0.000520223	0.000420355	0.000320071	0.51266	0.000320071	0.00387389	0.000319868	0.99984	0.99984	0.999936	0.999893	-0.0423518	0.00654132	0.000320071
1	7578927	0.812051	0.594984	16.1241	27.1001	30.4138	31.9061	28.1603	32.2645	6285.12	22.0066	0.695636	2367.62	0.376702	6324	-445	-6	440698527	4.53274	290.25	2.26035	63	145.722	-202.291	-173	-763	826	115.52	263.982	-0.511961	440698527	0.0501036	28765	626.108	55804.2	-1128.17	143.966	22.3436	0.730518	3.40956	3.32386	10.3904	0.381897	0.302735	0.982122	0.915149	-0.160905	0.857719	0.285922
0	10410173	0.948398	0.760539	9.92618	13.0515	15.2315	16.2788	14.3178	17.2916	1026.5	12.378	0.707359	695.692	0.677732	1041	-554	4	111600413	4.79169	369	2.33059	55	183.841	-246.078	-219	-891	946	144.565	327.422	-0.53659	111600413	0.0440176	46650.7	844.278	128790	-2324.22	215.706	53.4242	0.59941	5.39453	3.89678	23.7199	0.311688	0.232863	0.968626	0.888383	-0.186786	0.901695	0.211258
0	3238176	0.481011	0.421534	9.69326	22.9952	14.8661	17.72	21.9545	24.3516	1591.54	11.0609	0.713592	923.804	0.580446	1616	-437.5	20	104266835	4.66797	303.25	2.52205	459	156.157	-175.075	-138.5	-697	1156	121.306	254.011	-0.418137	104266835	0.0490761	33870.3	554.672	63716.1	-874.445	153.887	26.9678	0.697882	3.77981	3.42276	11.989	0.370527	0.291352	0.988333	0.929801	-0.214148	0.915819	0.25884
1	8210599	0.751256	0.690723	9.1419	13.2353	12.2066	13.6015	14.7648	15.5563	828.875	9.94306	0.828437	515.091	0.621434	841	-457	6	54001640	4.42648	281	2.60711	62	154.616	-175.596	-109	-740	802	118.631	253.399	-0.840659	54001640	0.0614254	33377.4	654.57	60617.2	-1663.76	136.276	31.9728	0.610676	3.98908	3.49936	15.547	0.377668	0.304022	0.973665	0.901564	-0.200624	0.893373	0.270353
0	6109509	0.822944	0.679535	12.5629	18.4875	24.1868	24.0416	18.868	24.5967	2276.92	15.2142	0.692236	1209.1	0.531024	2300	-393	21	104376324	4.18787	219.25	3.94748	85	139.655	-125.914	-41.5	-837	922	98.0405	213.028	-1.29262	104376324	0.0849743	29526.7	953.364	84627.4	-2163.88	123.084	31.8611	0.586709	3.60753	3.36697	18.5192	0.438586	0.379486	0.980163	0.921978	-0.163952	0.839168	0.318688
0	9251401	0.806576	0.605417	14.8725	24.5657	28.6356	28.6356	26.0768	29.95	4501.5	19.8141	0.641162	2056.31	0.456805	4542	-410	31	208142600	4.22103	248.75	2.88043	121	147.129	-123.769	-37	-662	783	109.739	214.071	-1.02073	208142600	0.0834675	30507.4	594.714	53193.2	-1639.99	122.047	26.7735	0.636397	3.38639	3.31101	15.033	0.42694	0.36178	0.97693	0.913846	-0.139123	0.79642	0.319449
1	7392478	0.928897	0.748458	11.0021	14.6997	16.2788	18.6011	17.4642	18.7083	1484.67	13.6545	0.769903	817.461	0.550603	1502	1.4113	3.03327	9543.63	-3.20343e-16	1.02268	2.53876	3.2308	0.547575	2.43796	2.69701	0.56258	2.66822	0.422982	2.5207	-0.864196	9543.63	1	0.41028	1	0	0	0	0	1	0	-3.20343e-16	0	1	1	1	1	0	0	0
0	10414270	0.699512	0.476503	13.7762	28.9111	34.5254	26.2488	34.0147	36.3318	4876.71	20.2237	0.586496	2371.21	0.486232	4922	-437.9	72	273452811	4.47167	330	2.65654	898	174.526	-119.238	-45.5	-701	1599	137.721	235.706	-0.599211	273452811	0.0705125	41339.5	737.474	97066.5	-1795.17	174.338	33.3647	0.672207	3.83743	3.479	18.2318	0.422149	0.357922	0.992405	0.947673	-0.180331	0.870094	0.274484
1	10142167	0.672809	0.623392	10.6981	17.1611	17.088	16.5529	19.2094	19.4165	999.25	11.5461	0.623157	775.657	0.776239	1022	1.54987	3.08498	6641.98	-3.20343e-16	0.884597	3.82456	3.47689	0.501889	2.47104	2.64118	0.136749	3.34014	0.352883	2.54931	-1.13656	6641.98	1	0.392943	1	0	0	0	0	1	0	-3.20343e-16	0	1	1	1	1	0	0	0
0	8403436	0.902324	0.593046	14.8763	25.0846	30.0167	28.1603	27.1662	30.7896	5760.79	22.6345	0.764189	2033.63	0.353012	5789	-336	20	188961765	3.96775	213	2.82267	71	120.806	-110.651	-47	-554	625	91.2406	180.67	-0.966866	188961765	0.0959906	20397.9	412.711	35374.5	-1172.62	105.623	8.72715	0.845962	1.94899	2.6649	4.83265	0.524455	0.468576	0.987941	0.935499	-0.240286	0.909507	0.359065
[truncated: 2,212 more columns]
