# Supplementary material for: Clinical study of 18F-FDG PET/CT radiomics in differentiating pulmonary solitary solid adenocarcinoma nodules and inflammatory nodules
Source: PeerJ. 2026 Jun 1;14:e21188. doi: 10.7717/peerj.21188 (PMC13235688; doi:10.7717/peerj.21188)
Supplement: Supplemental Information 2 [file peerj-14-21188-s002.zip › OriginalData/radiomicsdata/3.PET+CT/Train_Lasso_Feature_Matrix.csv]

Group	imageName	original_shape_Flatness	original_ngtdm_Strength	wavelet-LHL_ngtdm_Contrast	wavelet-LHH_glcm_Imc2	wavelet-LHH_glcm_MaximumProbability	wavelet-LHH_glszm_LowGrayLevelZoneEmphasis	wavelet-LHH_glszm_SmallAreaLowGrayLevelEmphasis	wavelet-HHL_glszm_SmallAreaEmphasis	wavelet-HHH_glszm_GrayLevelVariance	wavelet-HHH_glszm_ZoneVariance	wavelet-LLL_glcm_ClusterShade	PET-original_glcm_MCC	PET-wavelet-HLL_glszm_SizeZoneNonUniformityNormalized	PET-wavelet-HHL_glcm_ClusterShade
0	7667440	0.534916352232503	0.979317624315116	0.0644500115017731	0.248291408314751	0.229803261674089	0.0732779087373345	0.0395246681893615	0.61370822457815	1.69628099173553	396155.289256198	-29390.5226252856	0.937403820036889	0.161198629414124	-0.312296906318134
0	5229894	0.800922947834797	1.00387130228561	0.00926204549274794	0.195803454158773	0.293451991762338	0.255555555555555	0.109027782211388	0.603241499615095	0.25	2053814.25	-19219.7255424234	0.980338816025862	0.185137726713736	-0.31730594247417
1	9961597	0.56102690922221	1.16902021280682	0.0647131041629964	0.406240772199044	0.239596281506009	0.207845262742778	0.0998026029715094	0.527245453372757	0.888888888888889	373209.409722222	-28918.5571146565	0.953228942663005	0.0371900826446281	-0.390017806085093
0	11058914	0.842426332325876	2.23058428999186	0.0892223343176689	0.398960578467623	0.208882430133556	0.0619517393079498	0.023890477217481	0.553147782839611	2.05895691609977	92766.5079365079	-31926.4737082871	0.939568918009841	0.146289316493641	-0.409933354458611
1	8474897	0.853209211478424	0.595087708665737	0.0311804006395165	0.303401379229708	0.25219522731416	0.0888763360488228	0.0372082218937704	0.539525648251855	1.52249134948096	3897854.53287197	-40597.3728814641	0.943659840596606	0.132811328613078	-0.251331332431052
0	8306890	0.522972198074187	3.73836230007093	0.168884876622312	0.371149257955722	0.165501855013031	0.0644355334726483	0.0355565547974039	0.570511431785221	1.59763313609467	58363.3846153846	-22116.9847514575	0.928264682846924	0.0887292243767313	-0.143631463201021
1	8159691	0.672687519800022	0.922782788861738	0.0464223168278353	0.309937234339893	0.264707140334536	0.160339259415106	0.0726049879508051	0.500039950233655	0.5	756843.109375	-15827.6797403756	0.980900504318318	0.0642804967129291	-0.237971730424738
0	9823178	0.727998473657393	1.44083489058664	0.067155033300663	0.328016882885823	0.250940139112455	0.150636574074074	0.0813669779982916	0.467210222210848	0.222222222222222	343896.888888888	-24922.8358639042	0.938429354791582	0.0425	-0.428180972551827
0	9059791	0.452661317800993	0.519922895619039	0.0349299528862621	0.313227885775164	0.235818449981068	0.0794568390221585	0.0461408729526179	0.588897309725779	1.5894069714803	957101.970688094	-43300.7527688408	0.9414485382123	0.0451595457003786	-0.118756299226086
1	11236275	0.653961779088117	1.71766947303307	0.115290752999334	0.36436407255587	0.153231357011696	0.0577092420301453	0.0289920150033025	0.595150739961973	1.91111111111111	54110.8177777777	-23310.9483551726	0.933098048464492	0.215000736886259	-0.289537103566666
0	11016883	0.642250123871688	4.12036370613017	0.060153754503406	0.380648118917129	0.239777690424504	0.158753968253968	0.0732298418531144	0.556844728111471	0.222222222222222	64896.0	-30700.1914345505	0.967151734361637	0.0508641975308642	-0.37379127224562
1	2821945	0.839028667034699	0.815874343088609	0.029092779420384	0.245388937941929	0.261952783845268	0.156079154375614	0.0931901691296372	0.544756712693565	0.984375	2971349.734375	-36852.0599427306	0.980731773015304	0.279892920880428	-0.118111669576543
1	7671989	0.546882642850964	0.864072593945289	0.0239750901344994	0.254080936193982	0.298963321621669	0.383627946127946	0.168861532203767	0.339186335429599	0.25	5829791.58333333	-103348.099650268	0.937579615124576	0.0697177800965808	-0.251844788024573
0	7600161	0.605398476140909	7.03476004070219	0.448366150748084	0.494896266978364	0.16013674067742	0.229111695183123	0.0972615861146157	0.627166695971536	0.56	4494.16	-8855.59934612611	0.878889170049465	0.0921280276816609	-0.485089741962204
0	7763472	0.4491952178471	1.3464170503922	0.0394592523901397	0.280896114925619	0.264997060913907	0.156196581196581	0.083581788712594	0.574514009194141	1.58024691358024	573542.172839506	-24678.0994174675	0.947686308120638	0.08125	-0.0054010453116152
1	4000492	0.412206660448457	1.07354585704997	0.0353380790081175	0.316328966086734	0.262897076551877	0.157867383512544	0.0829323121113743	0.507719701997904	1.2892561983471	588639.966942148	-12098.4560892458	0.928470757514913	0.0398572278405711	-0.198171542985536
1	8240317	0.637206411121368	1.17199230891721	0.0592610124826426	0.275669293776937	0.254057229288601	0.146480213089802	0.0610332753137064	0.469885231803689	0.41	337687.16	-20055.1509925673	0.923039360539511	0.0493827160493827	-0.0797520267898015
1	7325385	0.702134828163463	0.804278680353287	0.0163990384332052	0.184841779255244	0.270083735502192	0.524035087719298	0.315075692167072	0.404215167192293	0.1875	2851340.1875	-15572.0567375607	0.969232144053517	0.295961770785793	0.147441254950767
1	2778016	0.812709304246908	1.74910996947901	0.120897493274441	0.272707422771156	0.229740849338193	0.193654513888888	0.0951033953710696	0.594459027553947	1.609375	152863.109375	-23086.2145454814	0.947857483897694	0.147024983563445	-0.449944899764463
1	7552137	0.670565498599251	1.41805169497179	0.0152424039873137	0.233838435475523	0.30915372360282	0.308080808080808	0.121904237989186	0.395546023381293	0.246913580246913	764234.444444444	-17844.7399722836	0.960673577673054	0.056245434623813	-0.114552255281569
1	70148643	0.668331584570084	0.0323089745237462	0.0948302892153278	0.143026240094475	0.287467512066254	0.357142857142857	0.11680032846048	0.450000082615581	0.222222222222222	1077050.88888888	-0.0208275709904144	1.0	0.25	-0.310188695063524
0	10407364	0.433798002746586	1.3689189764939	0.0678410888997968	0.34017882630981	0.238845847241517	0.0988044438554642	0.0574761059173378	0.600237460074726	2.05664306538942	248870.49812578	-31705.0271823354	0.943994872682573	0.03857421875	-0.395998406222227
1	10470448	0.693606364669006	0.0	0.0993674102754937	0.134578637114317	0.288992965528781	0.785714285714285	0.392857188080419	0.333333505702528	0.222222222222222	863308.666666666	0.0	1.0	0.25	-0.406898836691314
1	7191404	0.714089442135926	2.20210389096399	0.00827618569983174	0.245813526508455	0.321103568691292	0.354552469135802	0.221548033023903	0.38724269160191	0.138888888888888	7521522.33333333	-63750.4101771845	0.968539534181471	0.0935764301757167	-0.0729851723163389
1	8864566	0.305219924779676	1.25348204030555	0.0769766631919679	0.394147060445623	0.1920780137594	0.0589715223347793	0.0264682209402618	0.575254937207891	2.13235294117647	382223.028546712	-56463.6209008598	0.942856007599889	0.0594028931979071	-0.363463543549826
0	10953906	0.589349680992582	2.41879867192085	0.21218851643579	0.437417523757195	0.16707475066835	0.117348763086795	0.0641087344156771	0.644197211140293	1.51557093425605	55642.2491349481	-30014.0486337745	0.868668262720991	0.142857142857143	-0.316696497538242
1	9524788	0.670163597643236	0.0	0.0997696880199053	0.201172087479041	0.297273323574972	0.7	0.262500170520723	0.416666891172067	0.25	72.25	0.0	1.0	0.25	-0.0274275680700697
1	8776511	0.619097968819374	0.0	0.0861386723420533	0.189873215847332	0.310618387781889	0.75	0.500567103291869	0.333334243639065	0.24	176124.639999999	0.0	1.0	0.333333333333333	-0.39445810332182
1	7245261	0.652486368541304	0.675290205419611	0.017571861074111	0.288895483156443	0.317562606656261	0.147030303030303	0.0697339899836894	0.333777374759566	0.24	6199061.25	-41034.7501397849	0.982939523642282	0.31677660648908	0.0546261021740893
0	6235021	0.555160973146664	1.55829985697206	0.103138237166278	0.354243126922606	0.191863951464705	0.103358028429863	0.05874100278482	0.574175660499803	1.86389413988657	762952.487712665	-26165.664538317	0.940483961348975	0.193758212466463	-0.165761874657305
0	10487428	0.490956697373636	1.29753063570591	0.0736129018839345	0.31448128553258	0.210152073541406	0.151402777777777	0.090863027717499	0.589922019088673	1.53959183673469	103921.048163265	-23621.1222299456	0.912720722138221	0.0392390011890607	-0.338701886258175
1	7873321	0.816962206127462	0.989228587736355	0.0647918928273458	0.365741297177664	0.226707589332699	0.0681963380757835	0.0399722022225943	0.639335948410274	1.98248520710059	253858.99076923	-33580.3549885957	0.991017429456428	0.479850565409642	-0.173939604038748
1	7317086	0.717499775950426	1.38153306309216	0.0303360637020094	0.218483583340156	0.27891294446105	0.358888888888888	0.166676782659985	0.463910211672096	0.1875	292411.1875	-13162.8084395588	0.942071139640755	0.031683873264507	-0.24700012031163
0	11085176	0.660657028521572	1.44169749574891	0.0679717321936995	0.282992763689193	0.239733743436024	0.143620377638234	0.0698056347787091	0.58383342543519	1.70247933884297	442343.685950413	-26063.8155873944	0.955202349036713	0.0432943353823782	-0.307591398315298
1	8569208	0.729779109157751	0.905212729770266	0.0389950346915431	0.342904397890202	0.251659143010524	0.095756717473957	0.0493856184509775	0.531005730884919	0.64	2371767.04	-32962.6504195094	0.950632667323011	0.195737217598098	-0.453907112365129
1	9499360	0.443565967444211	3.32556530408994	0.0155422081563271	0.244696903159998	0.274331594204322	0.185510752688172	0.0865716707879477	0.466651954717138	0.666666666666666	376765.999999999	-11552.2637643155	0.923722625597151	0.0409876543209877	-0.150724855555517
1	8055466	0.65760024171369	1.60909177017755	0.0585216462999536	0.215856134489342	0.252615874477918	0.14139178366382	0.0680982698404037	0.500436779541675	0.25	30.25	-59863.0378076844	0.95886987550897	0.207520441567211	-0.287730228351105
0	10119242	0.510461964307134	2.2967511260684	0.110354402995243	0.357185643930135	0.211221511320386	0.0990656604308389	0.0482297500815943	0.601429826879835	1.77285318559556	84459.6066481994	-29197.7026713751	0.917929610128976	0.0401753104455807	-0.306775446229897
0	9210293	0.454070949481301	7.58569449131159	0.0684358470298486	0.32524704387432	0.262782100515188	0.165367647058823	0.105382286600036	0.564686485363032	0.666666666666666	42154.8888888888	-106905.226929718	0.895684617090219	0.0599112426035503	-0.357386817568984
1	10009687	0.57021753972086	0.0802183258945722	0.0936005424265865	0.158263452388781	0.292326707648493	0.571428571428571	0.392857202966811	0.5655864936787	0.25	757868.25	-0.00297597071441748	1.0	0.25	-0.338255098940252
1	7192792	0.521351107441427	0.463839976073449	0.046888365887686	0.255438001885619	0.262606293180365	0.140363872644574	0.0816370748127835	0.540336060920388	0.204081632653061	3633187.63265306	-24785.7878706596	0.95601107030398	0.0507544581618656	-0.300580925690532
1	8565769	0.386417019226936	1.81813688328297	0.0455661915379736	0.244080996478626	0.278504850488016	0.444035947712418	0.276616249620363	0.558919073845057	0.25	529.0	-16926.5902234076	0.926357118204415	0.0700430159889619	-0.244952509575438
0	4192213	0.479595279674598	4.43654751344699	0.0882021596808353	0.27964443357278	0.238231362194398	0.0884157138032517	0.0561461471096454	0.587160942756128	0.5	81797.25	-40179.2944874163	0.901027393885226	0.0717592592592593	-0.506233955045411
0	11320870	0.387879707902676	0.903309421638842	0.0977070953685999	0.326842546903953	0.184434568904679	0.107645070439523	0.0582856610740536	0.553793385313715	1.6875	264164.7475	-21253.9887168479	0.936382988379192	0.0786462137813489	-0.484365006706349
0	9362244	0.816081106397135	1.54566484924786	0.0652114086672508	0.318763413335143	0.239019950551315	0.0896962557854191	0.041553077213217	0.532182309484924	1.37244897959183	2342575.85714285	-173255.837365811	0.916966389009066	0.0619553768074308	-0.225232038208366
1	8210756	0.631456396103424	1.52849764046256	0.0441883744087406	0.236668789328722	0.25872186482736	0.144354838709677	0.0829357682272253	0.534403489124194	0.472222222222222	1198966.58333333	-35337.2089748859	0.964431624437197	0.219012426734454	-0.431957347481969
1	7408078	0.475956911631354	2.11821891432956	0.0778416603196736	0.312008652282015	0.262260330252612	0.478474747474747	0.246664301753234	0.556751325541113	1.62130177514792	142677.668639053	-17067.6946428468	0.939559305237931	0.147249689616004	0.0207196825062814
0	8081733	0.609044200444754	8.7299646325112	0.186347265014371	0.302587897925602	0.295044248856262	0.414186507936507	0.373760810920695	0.387505827578386	0.25	6.25	-26088.1271100797	0.982432200447783	0.154288080327105	-0.500106577877012
0	8112747	0.583062257212648	0.680279091860693	0.0274323391020798	0.350325804990569	0.248555388432816	0.0569952083544376	0.033643663021773	0.543149097525972	1.99773242630385	3333192.16609977	-33498.593736468	0.933306582040388	0.127195247933884	-0.332958641777294
1	10011293	0.794499782983038	0.0859638224867717	0.106247216263318	0.174457618244681	0.287514656136945	0.727272727272727	0.44444444639979	0.600000006856181	0.222222222222222	12966050.8888888	-0.00105003547870295	1.0	0.0887573964497041	-0.192839397921042
0	9519612	0.373692725154232	4.49697797068947	0.146272545619211	0.363578084269843	0.251893023443455	0.446186868686868	0.205545925103977	0.58870186062089	0.25	240.25	-3472.32301700477	0.890127070648779	0.0909090909090909	-0.469827284312555
1	7540468	0.56262127479272	1.32346655084172	0.0477502447101703	0.288984633121941	0.32088241848442	0.355654761904761	0.198091372082622	0.471499738204056	0.1875	879894.984375	-16380.6844384153	0.952688720761346	0.0588235294117647	-0.219585153325853
0	9902978	0.795929868131396	0.0	0.09383503133125	0.136536592811225	0.293753841681148	0.625	0.342706183234329	0.498737378770407	0.25	1600.0	0.0	1.0	0.0918367346938776	-0.395929937111924
1	10470788	0.765389126324997	0.0	0.0806883305621256	0.180170947301492	0.294717932126486	0.892857142857142	0.439263715121198	0.600000100819452	0.222222222222222	882720.222222222	0.0	1.0	0.166666666666667	-0.318355874040708
0	10865237	0.767289885652056	2.19891649432183	0.0865631668428612	0.312291752827712	0.233807065092371	0.0820136615967141	0.0514168631798395	0.605491481876602	1.484375	295651.6875	-32862.6890070699	0.92732194637622	0.137865797206457	-0.313485243988021
0	7607047	0.667462817777698	1.65989523892743	0.0730068624245384	0.362495642212795	0.207718191577939	0.0429251874179949	0.0302542458682363	0.573428261873462	1.86728395061728	293464.200617283	-42747.4050268089	0.945307747604706	0.0592212006489995	-0.259096487025593
1	10467345	0.477546261110778	0.0135721123089859	0.0910687281219686	0.18959277887673	0.300155389948068	0.4375	0.125000214531944	0.450000272598823	0.204081632653061	298745.551020408	-0.152609003633838	1.0	0.333333333333333	-0.199153038776309
1	9969198	0.728910260066499	0.0	0.105248819197737	0.178827479406276	0.290386979138859	0.571428571428571	0.285714303104105	0.600000038124529	0.209999999999999	1676571.84	0.0	1.0	0.2	-0.313557260719411
0	8866919	0.575141826555318	2.73022281038349	0.102251799953909	0.315394818751609	0.22212393503825	0.408140096618357	0.136305730191122	0.600127026093401	0.222222222222222	25056.8888888888	-11262.5098476351	0.894966563726264	0.0624921095821235	-0.446202217934866
0	5528571	0.60947806151184	1.57408702982482	0.0858090532916114	0.288626303556244	0.227257919453086	0.0897154441486739	0.0559414358286127	0.569858961943292	1.62130177514792	141959.846153846	-19637.305332779	0.959393596966553	0.0566893424036281	-0.537288812902912
1	10018495	0.563715272088647	0.0	0.0671586063933908	0.18367572926301	0.334254914650759	0.625	1.15940337145362e-05	1.62288498026833e-05	0.1875	15441.1875	0.0	1.0	0.333333333333333	-0.271524864447901
0	10495837	0.561949769604239	3.2842660149594	0.181497375780121	0.400039091272978	0.186429660998203	0.0513169197752009	0.0350482073864756	0.595682633621579	1.80555555555555	74036.4722222222	-18231.7910651698	0.923399786416304	0.0484429065743945	-0.262234383859913
0	8243756	0.655955650634591	1.41819351984768	0.0737251948849884	0.294427727743062	0.244055129792654	0.173274999999999	0.0932095811252717	0.59278338027121	1.90972222222222	382954.520833333	-37058.7288170256	0.945834955423265	0.0569526627218935	-0.240625181381268
0	5237620	0.779417414443802	8.26181761916661	0.117630486289947	0.362308821610976	0.203609571516053	0.166388888888888	0.0722046982979439	0.595207498289295	1.25	54760.5	-111960.926195331	0.965388879081129	0.236284450686442	-0.197693574738817
1	8185818	0.718438055631544	0.0	0.0819139290520652	0.210654137528688	0.30502145048381	0.8125	0.312500965392179	0.0833354405739575	0.1875	78612.1875	0.0	1.0	0.333333333333333	-0.114457003032035
0	8401004	0.68579475380449	1.18261491106941	0.0658893726532985	0.257187124517843	0.244218747839923	0.159563492063492	0.078995089183145	0.549812796710888	0.1875	540385.6875	-23108.6439921297	0.905270742386532	0.109950951248514	-0.427321907223461
1	7318208	0.754360496069327	1.20834943296408	0.0319280326321061	0.221327451040282	0.255663558957267	0.15987037037037	0.0798130915095644	0.434320776927838	0.222222222222222	3900939.80555555	-48840.4275341654	0.976756151375877	0.157661962856768	-0.153180732351943
0	11179890	0.625342816753357	1.69624161977522	0.0670326510433629	0.251974283877196	0.23438559053633	0.159626984126984	0.0910846919045548	0.566888367414135	1.39555555555555	124692.915555555	-22781.5314409237	0.930468566229197	0.0616	-0.304931791674993
1	8295445	0.399628719041764	1.01285866821302	0.0406280333917293	0.285588716480417	0.240066369863781	0.153297008547008	0.0927300388647468	0.576308298849795	1.22959183673469	358632.789540816	-27500.4414835813	0.967551155875742	0.222214442966386	-0.277200619102742
0	8368368	0.547924379221168	0.687073369182475	0.0625244159049385	0.267499997078053	0.246247018847438	0.0828757233977435	0.0492270906766213	0.546802307684461	0.984375	1814114.609375	-31538.7034703395	0.93338175102855	0.0457516339869281	-0.146867769735312
1	8514030	0.7525944945294	1.81158984335145	0.0533076754325133	0.213539513969916	0.289224293579034	0.373984674329501	0.284847350976361	0.49341520265686	0.24	200294.639999999	-10698.0524603033	0.957796680496938	0.0468262226847034	-0.204938536016178
1	8413654	0.86922511999478	1.57046400045442	0.123832039612169	0.345303136199968	0.188099898737085	0.220773588081065	0.119983252452439	0.622159379294187	1.82271468144044	108693.31301939	-24164.3668265762	0.988872513334045	0.267657345304244	0.0902103013054174
0	10711325	0.766189921418463	6.32292970471583	0.282925375526221	0.530440500948552	0.176933642025973	0.128597711811997	0.0813093858812964	0.52195555586988	0.666666666666666	4469.55555555555	-10257.003598233	0.902815086177564	0.0693937180423667	-0.458814097390882
1	5857774	0.623691807241292	1.1028024488714	0.0155893620109343	0.259835634662837	0.295170586245856	0.424355158730158	0.191344404490013	0.474063288550827	0.24	3725347.44	-46270.2341276588	0.956265778853294	0.228615353282188	-0.163333171162691
1	5519428	0.496347260779762	1.00069529559639	0.0460202784871713	0.299857499189386	0.238026300238678	0.191734795108519	0.1146735843817	0.521600020982256	1.0	391351.109375	-16305.5305287976	0.96723408769265	0.0824237023836044	-0.361331834384811
1	7846342	0.768577021769582	1.38512985594707	0.0105600459532557	0.205807012417356	0.309255302492002	0.364969135802469	0.178375540720841	0.494536004084913	0.24	1873777.2	-40106.5373763668	0.934947888965589	0.123900118906064	-0.27065832643519
1	8797255	0.696797537133306	1.31242970615386	0.0406324084763982	0.305662488137581	0.263866431214468	0.18465586419753	0.112256109500071	0.558301174661077	1.48749999999999	2472494.4875	-34628.4249365563	0.949613529600408	0.07355327203894	-0.235569637476116
1	8062065	0.606436814062101	0.885116398814519	0.05117687266277	0.301762414882743	0.241052071521356	0.220941867656153	0.139995139913298	0.586304295704989	1.72959183673469	684099.857142857	-16056.2564928592	0.957671525916799	0.0460069444444444	-0.174689319389913
1	9979175	0.599033811960274	0.280887783230146	0.107841494862052	0.197351411190181	0.296652843465702	0.678571428571428	0.366071448477282	0.666666702753795	0.25	2309745.1875	-0.000556392392566119	1.0	0.166666666666667	-0.2248726420743
0	9655806	0.666131467019059	1.10461055148078	0.0160907894411556	0.242183902696133	0.271505531979467	0.173718718718718	0.093956057754775	0.511392934998949	1.22222222222222	4468824.88888888	-36821.2529040718	0.972007450253246	0.0623818525519849	-0.18688464551263
0	9464619	0.607374293654505	3.07246584776314	0.0729912793989278	0.302132898180762	0.235994687329198	0.191117149758454	0.101552407365054	0.577011350608785	1.85	351952.01	-30894.4358668742	0.947657970104528	0.0470914127423823	-0.182920945189448
1	9909266	0.661256692032182	0.0	0.0708697657101952	0.155247625448526	0.308066834420145	0.625	1.49912308673469e-05	2.31239780745998e-05	0.25	100.0	0.0	1.0	0.25	-0.378160635649841
0	11063026	0.558135359282598	1.92712813791793	0.0609998301193683	0.36490885303881	0.233714277288576	0.107912018750152	0.0715367924703538	0.581307678168888	1.58884297520661	158428.514462809	-34085.9734670529	0.95650566578029	0.369393950266066	-0.333165285299047
1	7612259	0.688756390926192	0.5029156305165	0.00964124085994274	0.214437720806362	0.299254295517152	0.378787878787878	0.224255065514978	0.413494349869112	0.246913580246913	10079071.4320987	-21563.7215407426	0.973933633958193	0.30917746713124	-0.354326865319786
1	90036355	0.618808127298026	1.48785384583378	0.0804798895748208	0.234062167602543	0.247731064585663	0.153533591731266	0.0857287694939365	0.560939566113092	0.6875	264998.25	-10236.7534377733	0.938331101782477	0.095	-0.136362400324632
0	9698911	0.344716891062925	3.32595334264178	0.0181892382285311	0.217023017604493	0.280499775134649	0.439970760233918	0.2601436645806	0.589398398655963	0.979591836734693	366085.673469387	-24070.8164443485	0.916246895241224	0.0591672753834916	-0.350500735467601
1	3745165	0.670159822534296	1.96633258763396	0.0342945064566062	0.308910814017816	0.329974555770124	0.234567901234567	0.0543509388128662	0.458089061672473	0.222222222222222	293641.555555555	-29447.4064872046	0.951581999623365	0.157497459718392	-0.392141749717016
1	8841398	0.793570194794027	2.46255852783022	0.0610441355069588	0.246304382533239	0.272584958056288	0.43837037037037	0.139485287370525	0.53609379876958	0.666666666666666	202892.666666666	-31765.9149372544	0.926648773286981	0.0565614484858196	-0.298441159094712
1	7283564	0.545319908238737	1.0044265659388	0.0125142242126103	0.305365990560567	0.336958754287483	0.383101851851851	0.186053241753822	0.354744434463227	0.222222222222222	3556226.22222222	-38315.776260086	0.981557833793585	0.437699788563321	0.274586147987855
1	9996973	0.754861384633876	0.0	0.101079732327912	0.146277476844751	0.283225768053558	0.775	0.475510210309843	0.577142871303336	0.222222222222222	4493286.0	0.0	1.0	0.111111111111111	-0.260410845060627
1	8713205	0.649074638998428	0.0	0.0995549383935858	0.145004152536163	0.290066583859236	0.7	0.500000007422409	0.716666674859776	0.24	2617246.81	0.0	1.0	0.25	-0.258942659188093
1	8120012	0.817262454244861	0.55699551319318	0.0214899987800628	0.27686331395349	0.260115284888084	0.0773288407694846	0.0429402765041955	0.535066281805841	1.44	3211128.88999999	-39411.8582068573	0.99043769784414	0.342331104520867	-0.340727559801562
1	7614785	0.688292184467695	1.05922781134385	0.0241609116222154	0.281587432672556	0.310780616218445	0.422491039426523	0.258820005683393	0.434007809037875	0.138888888888888	2224934.13888888	-39825.0278530082	0.975532811657473	0.28962387093875	0.15811626418144
1	6114102	0.464231506939641	1.56833219188128	0.0483580118802792	0.198115149870102	0.27107263945095	0.158098072562358	0.109301628199523	0.498983856718112	0.1875	1744430.6875	-35247.2431710417	0.927756572549884	0.0863824815707034	-0.303411215720628
0	10809768	0.783679964397102	8.05533393382074	0.165881961107457	0.338733098030477	0.196674275926297	0.210364197530864	0.097882442397187	0.555238535101213	0.25	0.25	-112531.274811694	0.886286732904012	0.0503472222222222	-0.5172357650057
1	10424168	0.575346833583833	0.0	0.111164434381308	0.182516331896664	0.292877572939682	0.625	0.416666697508586	0.500000072151243	0.25	1730764.6875	0.0	1.0	0.25	-0.259086140722235
1	8960665	0.832423078658458	0.0	0.0966759040064918	0.155495228362719	0.286608292455736	0.7	0.40312501744657	7.05692759182113e-08	0.222222222222222	3151573.55555555	0.0	1.0	0.15625	-0.235520523771531
0	9420851	0.505032116514931	3.30305904069409	0.0259927288790224	0.314246367399851	0.282142483081787	0.158791666666666	0.0973878928606478	0.498708527206815	0.222222222222222	290354.666666666	-24025.7817290986	0.915794236116725	0.0475549196195606	-0.295595680892281
0	8217939	0.563804155451096	1.47351661164194	0.039037693547113	0.289656246228886	0.254049953939329	0.206984637188208	0.120310393612795	0.519884481268236	1.36	832930.41	-42621.4460517576	0.963576583892469	0.185023129251701	-0.446873184310837
1	10002391	0.590591109298708	0.0	0.0948459355929149	0.142535428918692	0.292319937977854	0.795454545454545	0.409090924111271	0.44531253143302	0.25	529.0	0.0	1.0	0.166666666666667	-0.343023110853177
1	7102145	0.777952242001263	1.47053672335392	0.0300371304154284	0.306651790525595	0.252611931202548	0.207817788951329	0.105561325242302	0.549799513117804	1.85	766339.61	-17467.4785807412	0.956015438854919	0.165448123443436	-0.230379818764765
1	8486702	0.85158733993961	3.90566452751565	0.0823316176667633	0.324548640749801	0.265281422896584	0.494517543859649	0.286683690539756	0.485942407916029	0.25	16.0	-15770.8221183113	0.919742719217467	0.170633608815427	-0.482509303381045
1	9957074	0.598823679403568	0.00337110312794826	0.107178025511025	0.157066312619721	0.285805649669705	0.5	0.247685187994941	0.125000013432931	0.25	8268945.22222222	-0.0601940727386271	1.0	0.25	-0.329672010324047
0	8292991	0.627292974455363	2.15695898377975	0.126410733355816	0.308314220377503	0.214666887502626	0.172426624737945	0.0917614997791863	0.539906591890051	0.56	83563.6	-15969.7988239626	0.922939174020536	0.0657596371882086	-0.522188662133493
0	11314582	0.603766880607419	2.82458930900376	0.0885185271238132	0.407772439999153	0.239143397567209	0.102554421768707	0.0567294096566078	0.563443343286422	1.85	45275.4399999999	-31664.096643875	0.915206720924783	0.056241426611797	-0.514694906238735
1	10558278	0.771375288605061	0.0	0.0796487621965052	0.153016742029436	0.305599205610624	0.75	0.0208338608508133	0.450000472159246	0.24	204317.04	0.0	1.0	0.333333333333333	-0.418521834212288
1	10936762	0.905002238406864	0.0	0.109591329464486	0.216261808459679	0.298610870903959	0.785714285714285	0.575396839918497	0.44444446207758	0.138888888888888	2801977.88888888	0.0	1.0	0.111111111111111	-0.00632813048197445
1	8453944	0.63415614590066	0.630109192321217	0.024173235062789	0.26942657505307	0.256835579135474	0.08296985460851	0.0498797843747859	0.548009937320934	1.89569160997732	1991034.61678004	-30965.4426437298	0.954164252855434	0.169214814814815	-0.238070736535745
0	8929429	0.501189446878963	3.81770385184808	0.191679681976505	0.279047024511284	0.192828698778653	0.213566066066066	0.148597616894437	0.552602891600665	1.58222222222222	49228.3555555555	-30209.1240505899	0.917790761748822	0.0588365650969529	-0.110613807019095
0	7562916	0.459045596551933	2.27859579071737	0.0528781686817586	0.307621483659445	0.295133081301407	0.149946236559139	0.0808160115411062	0.423337520636572	0.204081632653061	674779.387755102	-29869.2518585697	0.988687902496071	0.263602377721194	-0.442121268498288
0	8899315	0.659378015567505	3.1490941821988	0.162749886664887	0.368452812953106	0.218762157657419	0.177978395061728	0.109331311708598	0.585220913703613	0.25	64.0	-6101.03383102003	0.907100463716513	0.0488888888888889	-0.106919982820485
0	4321312	0.472664760033261	1.64566313651398	0.0850259931540385	0.371033226557517	0.239792007136844	0.197983808106575	0.12517710030667	0.555649508269168	1.09	212661.45	-32788.7602451697	0.922091589351105	0.0775220271839355	-0.383760583091413
0	10384939	0.458255770317619	1.47777107308628	0.038742012314113	0.305418907439914	0.232482604285585	0.174362737848762	0.0924041446808712	0.550690927493393	1.85041551246537	798486.725761772	-44809.0832634241	0.940690940912177	0.043265306122449	-0.0746503773048404
0	7223181	0.36514814595812	4.15012015283664	0.144476831017785	0.490825461656954	0.27694273321344	0.419567901234567	0.136098934369625	0.414961899601848	0.25	0.25	2132.70662310514	0.900768415961621	0.0393598615916955	-0.274937713273938
1	7312551	0.714151109207896	1.51759848164892	0.0334904356915031	0.320374469871856	0.26386154194297	0.168866792929292	0.0755133881865654	0.420084866452807	0.25	882260.734375	-39767.2905924292	0.9825807451513	0.276979327614684	-0.0873437439745125
1	4754410	0.871268765115748	0.82707249388052	0.0346119937033222	0.270623780250562	0.263791658100012	0.0693978064526781	0.0418015436571305	0.52526728822065	1.43209876543209	3442703.28395061	-37686.4312246578	0.94766046114309	0.205408940588433	-0.344309894401725
0	10980605	0.773082949610352	2.07357229033195	0.0389233779887953	0.321333195955926	0.26351797183742	0.105532810685249	0.0614848358633594	0.594243769398607	1.33884297520661	447060.049586776	-41864.3688816422	0.901673027454094	0.0588935157644259	-0.413971751545346
0	10898236	0.480058456052667	2.52010521121807	0.06741441772639	0.276125304414767	0.263994930874071	0.160792929292929	0.0962194309967398	0.532957946525232	0.666666666666666	79334.8888888888	-21810.5793815805	0.927924349282647	0.0601851851851852	-0.279996585337227
0	10195390	0.776087825002663	3.39433757380222	0.06093259825265	0.385166181585345	0.245162865704436	0.096801514932214	0.0361336563120561	0.577753556427239	1.36	118402.56	-24079.6463177281	0.935036895392496	0.0606508875739645	-0.437324725214687
0	4596661	0.592725892736558	0.0114777960016684	0.112755850577908	0.211486944370914	0.302738404937324	0.416666666666666	0.185378098449293	0.607142883041087	0.244897959183673	2249879.5510204	-0.0738747732019049	0.658956920358627	0.25	-0.308420080579706
1	10189602	0.461585664190855	0.0	0.0914068609244894	0.148489677093696	0.289795796186984	0.678571428571428	0.285714410905153	0.50000034236363	0.1875	364535.1875	0.0	1.0	0.222222222222222	-0.270825354959595
0	4643154	0.508400338889049	2.45766292320823	0.0169792479200572	0.261886642233017	0.397884307818609	0.85	0.25019570269955	0.311842232309471	0.25	625.0	-12713.6753179215	0.941082431107881	0.0780532598714417	-0.301726425341294
1	8639025	0.790526505601073	0.625421106155284	0.0288219841834541	0.293788170022079	0.262568990846431	0.0803867712006268	0.0420018458663306	0.5822016836307	1.77734375	2341926.734375	-36624.712859806	0.975016621781243	0.390540959894806	-0.0592922112520297
1	8706235	0.768546300084074	0.922638071537705	0.0344194982733049	0.253983606842226	0.247259798419322	0.0827538570676889	0.0452448514701019	0.551139356103302	1.77777777777777	3077882.88888888	-32364.8725203692	0.944483524196138	0.0991135741615719	-0.280071447322579
1	10551423	0.785620689041134	0.292113529504359	0.107447241953299	0.187104953202438	0.292386807200118	0.571428571428571	0.34412698607289	0.442500005546114	0.198347107438016	6712957.10743801	-6.97111268181603e-05	1.0	0.142857142857143	-0.217421714463979
1	8058874	0.714488470605618	1.29678647419621	0.0514286813247782	0.250324499474336	0.260216497436545	0.540026636225266	0.26375482156937	0.497964339142718	0.44	338626.61	-22959.9477128271	0.941755874314364	0.0361570247933884	0.00535457315280666
1	8442038	0.564662185950045	0.762890467198203	0.051085149224775	0.204606996264643	0.261537684536382	0.48804012345679	0.310364768497383	0.50998768539532	0.666666666666666	971190.888888888	-8966.18450147824	0.960395117599516	0.0559949878612264	-0.532831042008843
0	9027011	0.58511397044847	0.548741346312342	0.0924551729924124	0.329595231406776	0.175246253954686	0.0526476957658854	0.0319784855529863	0.614845897835015	2.04209366391184	389671.803709825	-41410.6679662641	0.951488711629064	0.221440708870974	-0.193206845428572
0	6149916	0.542797297997382	1.10771250156926	0.0169803436793516	0.212407526426604	0.286537025518546	0.367311507936507	0.30751320965145	0.485749311793601	0.222222222222222	1731082.88888888	-38114.8498080789	0.933622735295015	0.0380859375	-0.258097533301589
0	8904203	0.584319678758084	4.26806441132209	0.134408059874808	0.339219112244718	0.180589670775192	0.127394804298531	0.0723429155001829	0.587962410817008	1.99185151652331	46695.5581711181	-85180.6758536427	0.920953039680957	0.0583333333333333	-0.284679572729055
1	7836084	0.887700062572554	1.19327837808426	0.0192481321940079	0.263893078894592	0.29045768719026	0.449337121212121	0.25555558974582	0.403668605365312	0.25	121.0	-29305.6698769241	0.986336933080302	0.325165371498088	-0.193662794319949
0	8368297	0.407460476726252	0.76057527042437	0.0381147981131082	0.300684195380425	0.24253996297159	0.0776663765168229	0.0425544292778266	0.606546271716409	1.72544378698224	723553.437633136	-40401.504089771	0.94620495279288	0.0891384548611111	-0.229395206771985
1	10915509	0.786836527306795	0.341366280876641	0.105633432522523	0.136215150321459	0.283270925182923	0.666666666666666	0.444444455270278	0.450000031722668	0.25	380.25	0.0	1.0	0.15625	-0.318920281600039
1	6458989	0.46735728965264	1.89106768904294	0.0232473057456462	0.291418624882405	0.267922936171001	0.181584967320261	0.104024641706269	0.624521666116609	1.8304	576619.9136	-26364.4949796265	0.991420911961884	0.402622427956904	-0.0395189026114188
1	10374994	0.782491281047081	0.0	0.103991682923084	0.157922856914458	0.285370493886781	0.6	0.466666669952855	0.535648153447942	0.248520710059171	3283853.51479289	0.0	0.708976322345397	0.25	-0.13078786144554
0	7003087	0.801310780117971	1.32273753873989	0.0832479272027172	0.281083912738173	0.256709490819951	0.156981837606837	0.0824758017585773	0.563957852923292	0.5	569330.75	-26539.5509642885	0.948624856229449	0.0419753086419753	-0.0628461370950867
0	11102545	0.634454158258097	4.58716724307168	0.163347463761164	0.403915607074706	0.221312002504353	0.164188888888888	0.0803716693786865	0.609233624088812	0.666666666666666	22363.5555555555	-25790.6480151868	0.913728467279749	0.0348454963839579	-0.241031751582651
0	7687665	0.626817313206153	1.99767979929778	0.055508240248439	0.328222162964423	0.249973096618627	0.178643966547192	0.106944262956748	0.556446630760772	1.84499054820415	184059.069943289	-28513.804313756	0.97282548618049	0.165117622348246	-0.241618751431439
1	7343823	0.682536501066602	0.889747196163568	0.0163646286111561	0.188456596595936	0.269087444677296	0.474059829059829	0.223390945154905	0.554845248897196	0.25	1619184.5	-21818.9550750736	0.935684540694638	0.0631169922285234	-0.127979368137175
1	6260285	0.862179999007035	0.842702361601579	0.0431207588782054	0.26763534507311	0.259119614962594	0.175486564996368	0.112025706711426	0.503006690382649	0.346020761245674	1876771.89619377	-42620.938529198	0.978452965642682	0.290670325977181	-0.318828662596964
1	7623216	0.500108249142247	5.45098353708433	0.0892293943416208	0.22207168809033	0.522684520757487	0.892857142857142	0.321453031204471	0.262708418384943	0.25	6.25	-4571.64556201303	0.887211603793921	0.0728166351606805	-0.338570503666276
0	5256888	0.776735824923901	3.99895318314816	0.121617269520094	0.337731950874232	0.206342389415131	0.177106837606837	0.104013892139348	0.61987152773532	1.92899408284023	48598.1538461538	-41712.4425879212	0.941182501703844	0.0566893424036281	-0.197871162033492
1	7748378	0.672506693002408	1.67188291896007	0.135010328013316	0.348840223960465	0.190255248071158	0.10769043305728	0.0659309797427189	0.626316677901469	1.1875	180642.0	-26859.4979141795	0.903139730593576	0.151087047063723	-0.212413141797223
1	4473476	0.671100907332908	0.0	0.0986449122768308	0.146611018813328	0.292514155425301	0.85	0.627777790559941	0.404081674926022	0.244897959183673	1939067.63265306	0.0	1.0	0.142857142857143	-0.077343973653352
1	8727491	0.714170698435553	2.3327572001475	0.135022644017027	0.322355402665658	0.17013906128162	0.274897660818713	0.168961761739654	0.624541127888682	2.0	18708.984375	-13018.5750228131	0.923101350599884	0.0644897959183673	-0.422227557131542
1	8121731	0.705138612435199	1.53061913662218	0.0573134031730103	0.315771885672327	0.227027536275777	0.088783150941536	0.0538394827910747	0.610512397544873	1.13888888888888	711248.222222222	-33884.4782690705	0.963084218083685	0.111402305440102	-0.309533393644104
1	7230639	0.741310712437037	3.90081003269074	0.13688464399558	0.320716667906494	0.263098621268501	0.154732142857142	0.0909865455071073	0.525325378291581	1.60999999999999	16968.36	-9506.64105534916	0.865525315613631	0.0858725761772853	-0.237181069325746
1	8272720	0.723439918748744	1.61519706739897	0.0782877003387746	0.278918522785208	0.235824174868943	0.156487573099415	0.0814805716963387	0.550021010794481	0.5	291925.1875	-21172.2645836652	0.975548696088965	0.246450105941	-0.437341096543077
1	10420869	0.646581349677207	1.18609934268864	0.0947813767825119	0.169649661833525	0.297953438939587	0.785714285714285	0.219246242152033	1.12448830363171e-06	0.25	222131.6875	-0.000441947900987367	1.0	0.25	-0.312971837680934
1	6353005	0.50735668182294	3.80347231886094	0.0722683871266524	0.21971736025644	0.25807068841605	0.488121345029239	0.219073076171346	0.468508564121646	0.25	182.25	-9846.68740792655	0.913026192136605	0.0473372781065089	-0.317859825467039
1	9947387	0.866925298433376	0.0	0.0978390558293184	0.168399979844082	0.291049037142797	0.625	0.253472231508829	0.714285730669421	0.16	4181067.04	0.0	0.694421406379372	0.25	-0.124534143949994
0	10884188	0.429243769260202	1.38561367423977	0.166966558416128	0.346291946763497	0.180559775729615	0.105537546566245	0.0646650445350905	0.643615028113511	1.89158163265306	83087.8010204081	-24124.7581993299	0.938319873827296	0.0578512396694215	-0.169880567112838
0	10562262	0.370492211357202	1.28271700189031	0.0992249071033172	0.353334772198001	0.161788287900048	0.0590639723193577	0.0350033973105618	0.587384028998715	1.921875	407799.577148437	-40156.5161020344	0.955828935952347	0.04	-0.306547736415362
0	6231678	0.390172811287182	1.64027429102137	0.0725131188448174	0.327842028199871	0.240600880867768	0.167702448210922	0.101529037011365	0.534016396637314	1.51	604171.5275	-63276.0740474402	0.988736792294427	0.11160696174287	-0.272852056309134
1	9982432	0.811129015853066	0.0	0.102206382215167	0.180709291904538	0.294188103752765	0.75	0.398100919499516	0.668402797168974	0.204081632653061	2343817.67346938	0.0	1.0	0.25	-0.0906587451824566
