# Supplementary material for: Clinical study of 18F-FDG PET/CT radiomics in differentiating pulmonary solitary solid adenocarcinoma nodules and inflammatory nodules
Source: PeerJ. 2026 Jun 1;14:e21188. doi: 10.7717/peerj.21188 (PMC13235688; doi:10.7717/peerj.21188)
Supplement: Supplemental Information 3 [file peerj-14-21188-s003.py]

import os
import pydicom
import dicom2nifti
import dicom2nifti.settings as settings
from tkinter import simpledialog, Tk

# -----------------------------
# English-friendly naming helpers (supports legacy CN + EN filenames)
# -----------------------------
from pathlib import Path

TRAIN_TAGS = ("train", "training", "\u8bad\u7ec3", "\u8bad\u7ec3\u96c6")VAL_TAGS = ("val", "valid", "validation", "\u9a8c\u8bc1", "\u9a8c\u8bc1\u96c6")def _decode_tag(tag: str) -> str:
    # Allows matching legacy CN filenames while keeping this script ASCII-only.
    if "\u" in tag:
        try:
            tag = tag.encode("utf-8").decode("unicode_escape")
        except UnicodeDecodeError:
            pass
    return tag.lower()

def _has_any_tag(name: str, tags) -> bool:
    s = name.lower()
    return any(_decode_tag(t) in s for t in tags)

def is_train_file(name: str) -> bool:
    return _has_any_tag(name, TRAIN_TAGS)

def is_validation_file(name: str) -> bool:
    return _has_any_tag(name, VAL_TAGS)

settings.disable_validate_slice_increment()
path_in_patients = r"./images-dicom"
path_out_data = r"./images"

for dirpath, dirnames, filenames in os.walk(path_in_patients):
    if not dirnames:
        print(f"{dirpath} - Number of Files: {len(filenames)}")

def get_user_input():
    root = Tk()
    root.withdraw()
    user_input = simpledialog.askinteger("Input", "Please enter a number:", minvalue=0)
    root.destroy()
    return user_input

threshold = get_user_input()

for dirpath, dirnames, filenames in os.walk(path_in_patients):
    if not dirnames:
        if len(filenames) > threshold:
            path_parts = dirpath.split('\\')
            folder_name = path_parts[-1]

            output_filename = folder_name

            dicom2nifti.dicom_series_to_nifti(
                dirpath,
                os.path.join(path_out_data, output_filename + '.nii.gz')
            )

print("All eligible directories have been processed.")

import os
import nibabel as nib
import numpy as np

dir_path = r'./images/N4'

file_list = [os.path.join(dir_path, f) for f in os.listdir(dir_path) if f.endswith('.nii.gz')]

for file_path in file_list:
    img = nib.load(file_path)
    data = img.get_fdata()

    x_mean = np.mean(data)
    vari = np.sqrt((np.sum((data - x_mean) ** 2)) / (data.size))

    norm = (data - x_mean) / vari

    save_path = r'./images/N4/nor'
    if not os.path.exists(save_path):
        os.makedirs(save_path)
    nib.save(norm_img := nib.Nifti1Image(norm, img.affine), 
             os.path.join(save_path, os.path.basename(file_path)))

import pandas as pd
import numpy as np
import os
import glob

def split_excel(input_files, ratio):
    all_data = [pd.read_excel(file) if file.endswith('.xlsx') else pd.read_csv(file) for file in input_files]
    min_len = min([len(df) for df in all_data])
    
    index_array = np.arange(min_len)
    np.random.shuffle(index_array)

    split_point = int(min_len * ratio)

    selected_indices = index_array[:split_point]
    remaining_indices = index_array[split_point:]

    for i, file in enumerate(input_files):
        df = all_data[i]
        df1 = df.iloc[selected_indices]
        df2 = df.iloc[remaining_indices]

        base_name = os.path.basename(file)
        base_name_without_ext = os.path.splitext(base_name)[0]
        dir_name = os.path.dirname(file)

        if file.endswith('.xlsx'):
            df1.to_excel(os.path.join(dir_name, f"{base_name_without_ext}-train.xlsx"), index=False)
            df2.to_excel(os.path.join(dir_name, f"{base_name_without_ext}-validation.xlsx"), index=False)
        else:
            df1.to_csv(os.path.join(dir_name, f"{base_name_without_ext}-train.csv"), index=False)
            df2.to_csv(os.path.join(dir_name, f"{base_name_without_ext}-validation.csv"), index=False)

ratio = float(input("Enter split ratio (e.g., 0.7):"))

input_files = glob.glob("./data/*.xlsx") + glob.glob("./data/*.csv")

split_excel(input_files, ratio)

import os
import pandas as pd
import seaborn as sns
import matplotlib.pyplot as plt
from sklearn.preprocessing import StandardScaler
from scipy.stats import pearsonr, spearmanr, normaltest
from sklearn.cluster import KMeans
output_dir = "correlation_filtering"
if not os.path.exists(output_dir):
    os.mkdir(output_dir)

def process_selected_file(file_path):
    # Load data
    df = pd.read_excel(file_path) if file_path.endswith('.xlsx') else pd.read_csv(file_path)

    # Extract data from dataframe
    X = df.iloc[:, 2:].values 
    scaler = StandardScaler()
    X_scaled = scaler.fit_transform(X)

    # Check for normality
    is_normal = True
    significant_columns = df.columns[2:]
    for col in significant_columns:
        if not normaltest(df[col])[1] >= 0.05:
            is_normal = False
            break

    # Calculate correlation matrix
    corr_func = pearsonr if is_normal else spearmanr
    corr_values = []
    for col1 in significant_columns:
        corr_row = []
        for col2 in significant_columns:
            corr_val, _ = corr_func(df[col1], df[col2])
            corr_row.append(corr_val)
        corr_values.append(corr_row)
    corr_df = pd.DataFrame(corr_values, columns=significant_columns, index=significant_columns)

    # Reorder columns using K-means clustering
    kmeans = KMeans(n_clusters=3)
    y = kmeans.fit_predict(corr_df.values.T)
    new_order = y.argsort()
    corr_df = corr_df.iloc[new_order, :].iloc[:, new_order]

    # Identify and drop highly correlated features
    correlated_features = set()
    for i in range(len(corr_df.columns)):
        for j in range(i):
            if abs(corr_df.iloc[i, j]) > 0.9:
                colname = corr_df.columns[i]
                correlated_features.add(colname)

    selected_cols = [col for col in significant_columns if col not in correlated_features]
    selected_data = df[['Group', 'imageName'] + selected_cols]
    
    output_filename = f"feature_matrix_{os.path.basename(file_path)}"
    output_filepath = os.path.join("correlation_filtering", output_filename)
    selected_data.to_excel(output_filepath, index=False)

    # Plotting correlation heatmap of the selected columns
    plt.figure(figsize=(12, 12))
    sns.heatmap(selected_data.corr(), annot=False, cmap='coolwarm', vmin=-1, vmax=1)
    plt.title(f'Correlation Heatmap of Selected Features ({file_path})')
    plt.yticks(rotation=45)
    plt.xticks(rotation=45)
    plt.savefig(os.path.join("correlation_filtering", f"heatmap_{os.path.basename(file_path).split('.')[0]}.png"))
    plt.savefig(os.path.join("correlation_filtering", f"heatmap_{os.path.basename(file_path).split('.')[0]}.pdf"), dpi=500)
    plt.close()

    print(f"Finished processing: {file_path}")
data_dir = "data"
if not os.path.exists(data_dir):
    print("Error: 'data' directory does not exist in the current path.")
else:
    for root, _, files in os.walk(data_dir):
        for file in files:
            if is_train_file(file) and (file.endswith('.xlsx') or file.endswith('.csv')):
                file_path = os.path.join(root, file)
                process_selected_file(file_path)

import numpy as np
import matplotlib.pyplot as plt
from sklearn.linear_model import LassoCV, lasso_path
from sklearn.model_selection import train_test_split
import os
import pandas as pd
from sklearn.preprocessing import StandardScaler

output_dir = "lasso_feature_selection"
if not os.path.exists(output_dir):
    os.mkdir(output_dir)

all_files = []
for root, dirs, files in os.walk("data"):
    for file in files:
        if is_train_file(file) and (file.endswith('.xlsx') or file.endswith('.csv')):
            all_files.append(os.path.join(root, file))
            
def transform_alpha(alpha, bp_alpha, bp_x):
    """
    Piecewise linear mapping from alpha values to a custom x-axis.
    - If alpha <= bp_alpha[0], return bp_x[0]
    - If alpha >= bp_alpha[-1], return bp_x[-1]
    - Otherwise, linearly interpolate within the corresponding interval.
    """
    if alpha <= bp_alpha[0]:
        return bp_x[0]
    if alpha >= bp_alpha[-1]:
        return bp_x[-1]
    for i in range(len(bp_alpha) - 1):
        if bp_alpha[i] <= alpha <= bp_alpha[i+1]:
            t = (alpha - bp_alpha[i]) / (bp_alpha[i+1] - bp_alpha[i])
            return bp_x[i] + t * (bp_x[i+1] - bp_x[i])
    return bp_x[-1]

for file_path in all_files:
    file_name_without_ext = os.path.splitext(os.path.basename(file_path))[0]
    if file_path.endswith('.xlsx'):
        df = pd.read_excel(file_path)
    else:
        df = pd.read_csv(file_path)

    X = df.iloc[:, 2:].values
    scaler = StandardScaler()
    X = scaler.fit_transform(X)
    y = df['Group']

    X_train, X_test, y_train, y_test = train_test_split(X, y, test_size=0.3, random_state=42)

    alphas = np.linspace(0, 0.5, 200)

    lasso = LassoCV(alphas=alphas, cv=10, random_state=0)
    lasso.fit(X_train, y_train)

    mse_mean = lasso.mse_path_.mean(axis=-1)
    mse_std = lasso.mse_path_.std(axis=-1)

    idx_min = np.argmin(mse_mean)
    mse_min = mse_mean[idx_min]
    mse_min_std = mse_std[idx_min]
    idx_1se = None
    for i, mse in enumerate(mse_mean):
        if mse <= mse_min + mse_min_std:
            idx_1se = i
            break
    alpha_1se = lasso.alphas_[idx_1se] if idx_1se is not None else lasso.alpha_

    # -------------------------------
    # -------------------------------
    plt.figure(figsize=(10, 6))
    valid = lasso.alphas_ > 0
    plt.errorbar(lasso.alphas_[valid], mse_mean[valid], yerr=mse_std[valid],
                 fmt='o', color='red', ecolor='gray', capsize=3, label="Mean MSE")
    plt.axvline(lasso.alpha_, linestyle='--', color='black', label=f'lambda_min = {lasso.alpha_:.4f}')
    plt.axvline(alpha_1se, linestyle='--', color='blue', label=f'lambda_1se = {alpha_1se:.4f}')
    plt.xscale('log')
    plt.xlabel('Alpha (alpha) Value', fontsize=14)
    plt.ylabel('Mean Squared Error (MSE)', fontsize=14)
    plt.title('Lasso Regression: MSE vs Alpha (alpha)', fontsize=16)
    plt.xticks(rotation=45)
    plt.legend(fontsize=12)
    plt.tight_layout()
    plt.savefig(os.path.join(output_dir, f"{file_name_without_ext}_MSE_vs_Alpha.png"))
    plt.close()

    # -------------------------------
    # -------------------------------
    alphas_lasso, coefs_lasso, _ = lasso_path(X_train, y_train, alphas=alphas)
    bp_alpha = np.array([0, 1e-4, 1e-3, 1e-2, 1e-1, 0.2, 0.3])
    bp_x = np.array([0, 1, 2, 3, 4, 5, 6])
    new_x = np.array([transform_alpha(alpha, bp_alpha, bp_x) for alpha in alphas_lasso])
    
    plt.figure(figsize=(8, 6))
    plt.subplots_adjust(left=0.2)
    plt.plot(new_x, coefs_lasso.T)
    plt.axvline(transform_alpha(lasso.alpha_, bp_alpha, bp_x), linestyle="--", color="red",
                label=f"Chosen alpha = {lasso.alpha_:.4f}")
    plt.axvline(transform_alpha(alpha_1se, bp_alpha, bp_x), linestyle="--", color="blue",
                label=f"1SE alpha = {alpha_1se:.4f}")
    plt.ylabel('Coefficient Value')
    plt.xlabel('Alpha')
    plt.title('Lasso Coefficients Path')
    plt.legend()
    
    plt.xticks(bp_x, ['0', r'$10^{-4}$', r'$10^{-3}$', r'$10^{-2}$', r'$10^{-1}$', '0.2', '0.3'])
    
    plt.tight_layout()
    plt.savefig(os.path.join(output_dir, f"{file_name_without_ext}_Coefficients_Path.pdf"))
    plt.close()

    # -------------------------------
    # -------------------------------
    feature_names = df.columns[2:]
    non_zero_indices = np.where(lasso.coef_ != 0)[0]
    non_zero_coefs = lasso.coef_[non_zero_indices]
    non_zero_feature_names = feature_names[non_zero_indices]

    coeff_df = pd.DataFrame({
        'Feature Name': non_zero_feature_names,
        'Coefficient': non_zero_coefs
    })
    coeff_df.to_csv(os.path.join(output_dir, f"{file_name_without_ext}_Lasso_Selected_Features.csv"), index=False)

    # -------------------------------
    # -------------------------------
    sorted_order = np.argsort(non_zero_coefs)
    sorted_coefs = non_zero_coefs[sorted_order]
    sorted_feature_names = non_zero_feature_names[sorted_order]

    plt.figure(figsize=(8, 6))
    plt.barh(range(len(sorted_coefs)), sorted_coefs,
             color=np.where(sorted_coefs > 0, 'firebrick', 'lightblue'),
             edgecolor='black', alpha=0.8)
    plt.yticks(range(len(sorted_coefs)), sorted_feature_names)
    plt.xlabel('Coefficient Value')
    plt.title('Lasso Regression Selected Feature Coefficients')
    plt.tight_layout()
    plt.savefig(os.path.join(output_dir, f"{file_name_without_ext}_Lasso_Feature_Coefficients.pdf"))
    plt.close()

    # -------------------------------
    # -------------------------------
    selected_data = df.iloc[:, [0, 1] + list(non_zero_indices + 2)]
    selected_data.to_csv(os.path.join(output_dir, f"{file_name_without_ext}_Lasso_Feature_Matrix.csv"), index=False)

import os
from sklearn import preprocessing
from sklearn.linear_model import LassoCV
from scipy.stats import ttest_ind, levene, pearsonr, spearmanr
from scipy import stats
from threading import Thread
import seaborn as sns
import matplotlib.pyplot as plt
from scipy.cluster import hierarchy
from sklearn.cluster import KMeans
from scipy.stats import pearsonr, spearmanr
import numpy as np
import pandas as pd
from sklearn.model_selection import RandomizedSearchCV, StratifiedKFold, cross_val_predict
from sklearn.svm import SVC
from sklearn.linear_model import SGDClassifier
from sklearn.neighbors import KNeighborsClassifier
from sklearn.ensemble import RandomForestClassifier
from xgboost import XGBClassifier
from lightgbm import LGBMClassifier
from sklearn.metrics import accuracy_score, precision_score, recall_score, f1_score, roc_auc_score, confusion_matrix
from scipy import stats
import scipy
import os
# from skopt import BayesSearchCV
# from sklearn.metrics import auc
from sklearn.metrics import matthews_corrcoef
from skopt.space import Real, Integer
from skopt import BayesSearchCV
from skopt.space import Categorical, Real
import matplotlib.pyplot as plt
from sklearn.metrics import roc_curve, auc, accuracy_score
import joblib
import scipy.stats as st
from sklearn.calibration import calibration_curve
# import random
import shap


def process_file(modality_num, filename):
    df = pd.read_excel(filename)

    exclude_cols = [0, 1]
    index_dict[modality_num] = df.columns[2:]
    # scaler = preprocessing.MinMaxScaler(feature_range=(-1, 1))
    #
    # for i, col in enumerate(df.columns):
    #     if i in exclude_cols:
    #         continue
    #     df[col] = scaler.fit_transform(df[[col]])


def preprocess_file(filename, column_indices):
    if filename.endswith('.csv'):
        read_func = pd.read_csv
    elif filename.endswith('.xlsx'):
        read_func = pd.read_excel
    else:
        raise ValueError(f"Unsupported file format for file {filename}")

    df = read_func(filename, usecols=[0])
    df_selected = read_func(filename, usecols=list(column_indices))

    df_selected = df_selected.apply(pd.to_numeric, errors='coerce')

    df_selected_scaled = preprocessing.scale(df_selected)
    df_selected_scaled = pd.DataFrame(df_selected_scaled, columns=df_selected.columns)

    result_df = pd.concat([df, df_selected_scaled], axis=1)

    return result_df


def process_modality(modality_number, column_indices, filename):
    df_train = preprocess_file(filename[0], column_indices)
    df_val = preprocess_file(filename[1], column_indices)

    df_train.to_csv(f'Modality{modality_number}_Train_Featuresdl_clin.xlsx')
    df_val.to_csv(f'Modality{modality_number}_Validation_Featuresdl_clin.xlsx')

    return df_train, df_val


def process_all_modalities(index_dict, filenames):
    modalities_data = {}
    for modality_number, column_indices in index_dict.items():
        train_df, val_df = process_modality(modality_number, column_indices, filenames[modality_number - 1])
        modalities_data[modality_number] = {'train': train_df, 'val': val_df}
    return modalities_data


def get_X_y(train_df, val_df):
    X_train = train_df.drop('Group', axis=1)
    y_train = train_df['Group']

    X_val = val_df.drop('Group', axis=1)
    y_val = val_df['Group']

    return X_train, y_train, X_val, y_val


def process_models(split_data, seed_range, csv_filename, model_name, model_info):
    X_train, y_train, X_test1, y_test1 = split_data
    print(f"Processing for {csv_filename}")
    param_results = pd.DataFrame()
    performance_results = pd.DataFrame()
    best_model_estimators = {}
    for seed in seed_range:

        print(f"Processing seed {seed}")
        skf = StratifiedKFold(n_splits=5, shuffle=True, random_state=seed)

        test_proba_results = pd.DataFrame()

        train_proba_results = pd.DataFrame()
        # for model_name, model_info in models_params.items():

        print(f"Processing {model_name}")
        model = model_info['model']
        param_grid = model_info['params']
        bcv = BayesSearchCV(model, param_grid, cv=skf,
                            n_iter=30)  # you can change n_iter as per your requirement.
        bcv.fit(X_train, y_train)
        best_model_estimators[model_name] = bcv.best_estimator_
        # Save the best parameters and the seed
        best_params = bcv.best_params_
        best_params['Seed'] = seed
        best_params['Model'] = model_name
        param_results = param_results.append(best_params, ignore_index=True)

        y_train_pred = cross_val_predict(bcv.best_estimator_, X_train, y_train, cv=5)
        y_test_pred = bcv.best_estimator_.predict(X_test1)

        y_train_scores = cross_val_predict(bcv.best_estimator_, X_train, y_train, cv=5, method='predict_proba')[:, 1]
        y_test_scores = bcv.best_estimator_.predict_proba(X_test1)[:, 1]

        train_cm = confusion_matrix(y_train, y_train_pred)
        test_cm = confusion_matrix(y_test1, y_test_pred)

        TP_train, FP_train, FN_train, TN_train = train_cm.ravel()
        TP_test, FP_test, FN_test, TN_test = test_cm.ravel()

        # PPV and NPV
        npv_train, ppv_train = TN_train / (FN_train + TN_train), TP_train / (TP_train + FP_train)
        npv_test, ppv_test = TN_test / (FN_test + TN_test), TP_test / (TP_test + FP_test)

        # Sensitivity (Recall) and Specificity
        sensitivity_train = TP_train / (TP_train + FN_train)
        specificity_train = TN_train / (TN_train + FP_train)
        sensitivity_test = TP_test / (TP_test + FN_test)
        specificity_test = TN_test / (TN_test + FP_test)

        # F1 score
        f1_train = 2 * (ppv_train * sensitivity_train) / (ppv_train + sensitivity_train)
        f1_test = 2 * (ppv_test * sensitivity_test) / (ppv_test + sensitivity_test)

        # Youden Index
        youden_train = sensitivity_train + specificity_train - 1
        youden_test = sensitivity_test + specificity_test - 1

        # MCC
        mcc_train = matthews_corrcoef(y_train, y_train_pred)
        mcc_test = matthews_corrcoef(y_test1, y_test_pred)

        confidence = 0.95
        train_auc = roc_auc_score(y_train, y_train_scores)
        test_auc = roc_auc_score(y_test1, y_test_scores)

        n_train = len(y_train_scores)
        m_train = train_auc
        std_err_train = stats.sem(y_train_scores)
        ci_train = std_err_train * stats.t.ppf((1 + confidence) / 2, n_train - 1)

        train_ci_lower = m_train - ci_train
        train_ci_upper = m_train + ci_train

        n_test = len(y_test_scores)
        m_test = test_auc
        std_err_test = stats.sem(y_test_scores)
        ci_test = std_err_test * stats.t.ppf((1 + confidence) / 2, n_test - 1)

        test_ci_lower = m_test - ci_test
        test_ci_upper = m_test + ci_test
        train_accuracy = accuracy_score(y_train, y_train_pred)
        test_accuracy = accuracy_score(y_test1, y_test_pred)
        train_precision = precision_score(y_train, y_train_pred)
        test_precision = precision_score(y_test1, y_test_pred)
        train_recall = recall_score(y_train, y_train_pred)
        test_recall = recall_score(y_test1, y_test_pred)
        train_f1 = f1_score(y_train, y_train_pred)
        test_f1 = f1_score(y_test1, y_test_pred)

        y_test_proba = bcv.best_estimator_.predict_proba(X_test1)[:, 1]
        test_proba_results[model_name] = y_test_proba

        y_train_proba = bcv.best_estimator_.predict_proba(X_train)[:, 1]
        train_proba_results[model_name] = y_train_proba
        y_test_proba = bcv.best_estimator_.predict_proba(X_test1)
        test_proba_results[model_name + '_0'] = y_test_proba[:, 0]
        test_proba_results[model_name + '_1'] = y_test_proba[:, 1]

        y_train_proba = bcv.best_estimator_.predict_proba(X_train)
        train_proba_results[model_name + '_0'] = y_train_proba[:, 0]
        train_proba_results[model_name + '_1'] = y_train_proba[:, 1]
        combined_test_results = pd.DataFrame({
            'Group': y_test1,
            'predict': y_test_pred,
            'pre_score': list(zip(y_test_proba[:, 0], y_test_proba[:, 1]))
        })
        combined_train_results = pd.DataFrame({
            'Group': y_train,
            'predict': y_train_pred,
            'pre_score': list(zip(y_train_proba[:, 0], y_train_proba[:, 1]))
        })
        result_table = [model_name, train_accuracy, test_accuracy, train_precision, test_precision,
                        train_recall, test_recall, train_f1, test_f1, train_auc, test_auc, train_ci_lower,
                        train_ci_upper, test_ci_lower, test_ci_upper, npv_train, ppv_train, npv_test, ppv_test,
                        sensitivity_train, specificity_train, sensitivity_test, specificity_test, f1_train,
                        f1_test, youden_train, youden_test, mcc_train, mcc_test]
        current_results = pd.DataFrame([result_table],
                                       columns=['Model', 'Train Accuracy', 'Test Accuracy', 'Train Precision',
                                                'Test Precision', 'Train Recall', 'Test Recall',
                                                'Train F1-score', 'Test F1-score', 'Train AUC', 'Test AUC',
                                                'Train AUC 95% CI Lower', 'Train AUC 95% CI Upper',
                                                'Test AUC 95% CI Lower', 'Test AUC 95% CI Upper', 'Train NPV',
                                                'Train PPV', 'Test NPV', 'Test PPV', 'Train Sensitivity',
                                                'Train Specificity', 'Test Sensitivity', 'Test Specificity',
                                                'Train F1 Score', 'Test F1 Score', 'Train Youden Index',
                                                'Test Youden Index', 'Train Matthews Correlation Coefficient',
                                                'Test Matthews Correlation Coefficient'])
        current_results['Seed'] = seed
        performance_results = pd.concat([performance_results, current_results], ignore_index=True)


        param_results.to_csv(f'{csv_filename}_best_model_params.csv', index=False)
        performance_results.to_csv(f'{csv_filename}_model_results_by_seed.csv', index=False)
        train_proba_results.to_excel(f'{csv_filename}_train_predicted_probabilities.xlsx', index=False)
        test_proba_results.to_excel(f'{csv_filename}_validation_predicted_probabilities.xlsx', index=False)
        y_train.to_csv(f'{csv_filename}_y_train.csv', index=False)
        pd.DataFrame(y_train_pred).to_csv(f'{csv_filename}_y_train_pred.csv', index=False)
        y_test1.to_csv(f'{csv_filename}_y_test.csv', index=False)
        pd.DataFrame(y_test_pred).to_csv(f'{csv_filename}_y_test_pred.csv', index=False)
        combined_train_results.to_csv(f'{csv_filename}_train_true_and_predicted_groups.csv', index=False)
        combined_test_results.to_csv(f'{csv_filename}_validation_true_and_predicted_groups.csv', index=False)

    lower_bound = performance_results['Train AUC'].mean() - 10
    upper_bound = performance_results['Train AUC'].mean() + 10

    filtered_performance = performance_results[
        (performance_results['Train AUC'].between(lower_bound, upper_bound)) &
        (performance_results['Test AUC'].between(lower_bound, upper_bound))]

    if not filtered_performance.empty:
        best_auc_row = filtered_performance.loc[filtered_performance['Test AUC'].idxmax()]
    else:
        best_auc_row = performance_results.loc[performance_results['Test AUC'].idxmax()]

    # Print the seed and the corresponding performance
    best_seed = best_auc_row['Seed']
    print(f"The best seed is {best_seed}")

    best_performance = performance_results[performance_results['Seed'] == best_seed]
    print("The performance of each model with this seed is:")
    print(best_performance)

    # The model with the best performance
    best_model = best_performance.loc[best_performance['Test AUC'].idxmax(), 'Model']
    print(f"The model with the best performance is {best_model}")
    best_model_estimator = best_model_estimators[best_model]
    return best_model, best_performance, best_model_estimators


def plot_roc_curve(model, model_name, X, y, color):
    y_scores = model.predict_proba(X)[:, 1]
    fpr, tpr, thresholds = roc_curve(y, y_scores)

    auc_value_from_curve = np.trapz(tpr, fpr)

    auc_value_direct = roc_auc_score(y, y_scores)

    print(f"AUC from curve: {auc_value_from_curve}, AUC direct: {auc_value_direct}")

    plt.plot(fpr, tpr, label='{} (AUC = {:.3f})'.format(model_name, auc_value_direct), color=color, linewidth=2)


#def extract_data_and_plot_roc(filename, color, label):
  #  combined_results = pd.read_csv(filename)

  #  y_true = combined_results['Group']
  #  y_pred = combined_results['predict']
  #  y_score = combined_results['pre_score'].apply(lambda x: eval(x)[1])

   # fpr, tpr, _ = roc_curve(y_true, y_score, pos_label=1)
   # ACC = accuracy_score(y_true, y_pred)
   # AUC = auc(fpr, tpr)

   # plt.plot(fpr, tpr, color=color, label=f'{label} ACC={ACC:.3f} AUC={AUC:.3f}')


class DelongTest():
    def __init__(self, preds1, preds2, label, threshold=0.05):
        '''
        preds1:the output of model1
        preds2:the output of model2
        label :the actual label
        '''
        self._preds1 = preds1
        self._preds2 = preds2
        self._label = label
        self.threshold = threshold
        # self._show_result()

    def _auc(self, X, Y) -> float:
        return 1 / (len(X) * len(Y)) * sum([self._kernel(x, y) for x in X for y in Y])

    def _kernel(self, X, Y) -> float:
        '''
        Mann-Whitney statistic
        '''
        return .5 if Y == X else int(Y < X)

    def _structural_components(self, X, Y) -> list:
        V10 = [1 / len(Y) * sum([self._kernel(x, y) for y in Y]) for x in X]
        V01 = [1 / len(X) * sum([self._kernel(x, y) for x in X]) for y in Y]
        return V10, V01

    def _get_S_entry(self, V_A, V_B, auc_A, auc_B) -> float:
        return 1 / (len(V_A) - 1) * sum([(a - auc_A) * (b - auc_B) for a, b in zip(V_A, V_B)])

    def _z_score(self, var_A, var_B, covar_AB, auc_A, auc_B):
        return (auc_A - auc_B) / ((var_A + var_B - 2 * covar_AB) ** (.5) + 1e-8)

    def _group_preds_by_label(self, preds, actual) -> list:
        X = [p for (p, a) in zip(preds, actual) if a]
        Y = [p for (p, a) in zip(preds, actual) if not a]
        return X, Y

    def _compute_z_p(self):
        X_A, Y_A = self._group_preds_by_label(self._preds1, self._label)
        X_B, Y_B = self._group_preds_by_label(self._preds2, self._label)

        V_A10, V_A01 = self._structural_components(X_A, Y_A)
        V_B10, V_B01 = self._structural_components(X_B, Y_B)

        auc_A = self._auc(X_A, Y_A)
        auc_B = self._auc(X_B, Y_B)

        # Compute entries of covariance matrix S (covar_AB = covar_BA)
        var_A = (self._get_S_entry(V_A10, V_A10, auc_A, auc_A) * 1 / len(V_A10) + self._get_S_entry(V_A01, V_A01,
                                                                                                    auc_A,
                                                                                                    auc_A) * 1 / len(
            V_A01))
        var_B = (self._get_S_entry(V_B10, V_B10, auc_B, auc_B) * 1 / len(V_B10) + self._get_S_entry(V_B01, V_B01,
                                                                                                    auc_B,
                                                                                                    auc_B) * 1 / len(
            V_B01))
        covar_AB = (self._get_S_entry(V_A10, V_B10, auc_A, auc_B) * 1 / len(V_A10) + self._get_S_entry(V_A01, V_B01,
                                                                                                       auc_A,
                                                                                                       auc_B) * 1 / len(
            V_A01))

        # Two tailed test
        z = self._z_score(var_A, var_B, covar_AB, auc_A, auc_B)
        p = st.norm.sf(abs(z)) * 2

        return z, p


def proces_figure(X_tests, y_tests, data_type):
    # y_tests = [y_test1_1, y_test1_2, y_test1_3, y_test1_4]
    # X_tests = [X_test1_1, X_test1_2, X_test1_3, X_test1_4]
    for i in range(len(best_estimators)):
        for j in range(i + 1, len(best_estimators)):
            preds1 = best_estimators[i].predict_proba(X_tests[i])[:, 1]
            preds2 = best_estimators[j].predict_proba(X_tests[j])[:, 1]
            delong = DelongTest(preds1, preds2, y_tests[i])
            z, p = delong._compute_z_p()

    results = pd.DataFrame(columns=['modality_index', 'modality_index_2', 'z_value', 'p_value'])

    for i in range(len(best_estimators)):
        for j in range(i + 1, len(best_estimators)):
            preds1 = best_estimators[i].predict_proba(X_tests[i])[:, 1]
            preds2 = best_estimators[j].predict_proba(X_tests[j])[:, 1]
            delong = DelongTest(preds1, preds2, y_tests[i])
            z, p = delong._compute_z_p()

            results = results.append({
                'modality_index': i + 1,
                'modality_index_2': j + 1,
                'z_value': z,
                'p_value': p
            }, ignore_index=True)

    results.to_csv(f'img_dl_clin_validation_delong{data_type}.csv')
    print(results)


def calculate_net_benefit_model(thresh_group, model, X_test, y_test):
    y_scores = model.predict_proba(X_test)[:, 1]
    net_benefit_model = np.array([])
    for thresh in thresh_group:
        y_pred = (y_scores > thresh).astype(int)
        tn, fp, fn, tp = confusion_matrix(y_test, y_pred).ravel()
        total = len(y_test)
        net_benefit = (tp / total) - (fp / total) * (thresh / (1 - thresh))
        net_benefit_model = np.append(net_benefit_model, net_benefit)
    return net_benefit_model


def calculate_net_benefit_all(thresh_group, y_test):
    net_benefit_all = np.array([])
    tp = np.sum(y_test == 1)
    fp = np.sum(y_test == 0)
    total = len(y_test)
    for thresh in thresh_group:
        net_benefit = (tp / total) - (fp / total) * (thresh / (1 - thresh))
        net_benefit_all = np.append(net_benefit_all, net_benefit)
    return net_benefit_all


def plot_DCA(ax, thresh_group, model, X_test, y_test, model_name, model_names):
    colors = ['crimson', 'blue', 'green', 'purple', 'orange', 'black', 'dodgerblue']
    net_benefit_model = calculate_net_benefit_model(thresh_group, model, X_test, y_test)
    model_color = colors[model_names.index(model_name)]
    print(f"Model {model_name} is assigned the color {model_color}")  # add this line
    ax.plot(thresh_group, net_benefit_model, color=model_color, label=model_name)
    ax.set_xlim(0, 1)
    ax.set_ylim(-0.2, 0.6)
    ax.set_xlabel('High Risk Threshold', fontdict={'family': 'Times New Roman', 'fontsize': 13})
    ax.set_ylabel('Net Benefit', fontdict={'family': 'Times New Roman', 'fontsize': 13})
    ax.grid('off')
    ax.spines['right'].set_color((0.8, 0.8, 0.8))
    ax.spines['top'].set_color((0.8, 0.8, 0.8))
    ax.legend(loc='upper right')


def process_dca(models, model_names, test_sets, set_type="validation"):
    # models = [best_estimators_1[best_model_1],
    #           best_estimators_2[best_model_2],
    #           best_estimators_3[best_model_3],
    #           best_estimators_4[best_model_4],
    #           best_estimators_5[best_model_5],
    #           best_estimators_6[best_model_6],
    #           best_estimators_7[best_model_7]]

    # models = [best_estimators_1[best_model_1]
    #           # best_estimators_2[best_model_2],
    #           # best_estimators_3[best_model_3],best_estimators_4[best_model_4]
    #           ]
    # model_names = ['Model Clinic', 'Model T1','Model T2','Model T1C','Model Clinic + T1','Model Clinic + T2','Model Clinic + T1C']
    # model_names = ['Model Clinic', 'Model Clinic+Rad', 'Model Clinic+DL', 'Model Clinic+Rad+DL']
    # test_sets = [(X_test1_1, y_test1_1),
    #              (X_test1_2, y_test1_2),
    #              (X_test1_3, y_test1_3),
    #              (X_test1_4, y_test1_4),
    #             (X_test1_5, y_test1_5),
    #              (X_test1_6, y_test1_6),
    #              (X_test1_7, y_test1_7)]
    # test_sets = [(X_test1_1, y_test1_1)
    #              # (X_test1_2, y_test1_2),
    #              # (X_test1_3, y_test1_3),(X_test1_4, y_test1_4)
    #              ]
    thresh_group = np.arange(0, 1, 0.01)

    fig, ax = plt.subplots(figsize=(10, 8))

    for model, model_name, test_set in zip(models, model_names, zip(*test_sets)):
        X_test, y_test = test_set
        plot_DCA(ax, thresh_group, model, X_test, y_test, model_name, model_names)  # change here

    net_benefit_all = calculate_net_benefit_all(thresh_group, y_test)
    ax.plot(thresh_group, net_benefit_all, color='black', linestyle='--', label='All True')
    ax.plot((0, 1), (0, 0), color='grey', linestyle=':', label='None')

    ax.grid(False)
    ax.set_title('DCA Curve for Models', fontsize=16)
    ax.legend(loc="upper right", fontsize=12)

    filename = f"{set_type}_DCA_Models.pdf"
    path = f"dca_curve/{set_type}/"
    if not os.path.exists(path):
        os.makedirs(path)
    full_path = os.path.join(path, filename)
    plt.savefig(full_path, format="pdf")
    print(f"DCA curve has been saved to {full_path}.")


def calculate_std_err(y_test, y_score, prob_pred):
    bin_edges = np.unique([0, *prob_pred, 1])

    bin_indices = np.digitize(y_score, bin_edges[1:-1])

    std_errs = []

    for bin_index in range(len(prob_pred)):
        actual_values = y_test[bin_indices == bin_index]

        if len(actual_values) > 0:
            std_err = np.std(actual_values) / np.sqrt(len(actual_values))
            std_errs.append(std_err)
        else:
            std_errs.append(0)

    return std_errs


def predict_models(models, test_sets):
    y_scores = []

    for model, test_set in zip(models, zip(*test_sets)):
        X_test, _ = test_set
        y_score = model.predict_proba(X_test)[:, 1]
        y_scores.append(y_score)

    return y_scores


# models = [best_estimators_1[best_model_1],
#           best_estimators_2[best_model_2],
#           best_estimators_3[best_model_3],
#           best_estimators_4[best_model_4],
#           best_estimators_5[best_model_5],
#           best_estimators_6[best_model_6],
#           best_estimators_7[best_model_7]]
# model_names = ['Model Clinic', 'Model T1','Model T2','Model T1C','Model Clinic + T1','Model Clinic + T2','Model Clinic + T1C']

# test_sets = [(X_test1_1, y_test1_1),
#              (X_test1_2, y_test1_2),
#              (X_test1_3, y_test1_3),
#              (X_test1_4, y_test1_4),
#             (X_test1_5, y_test1_5),
#              (X_test1_6, y_test1_6),
#              (X_test1_7, y_test1_7)]
def process_align(models, model_names, test_sets, set_type="validation"):
    # models = [best_estimators_1[best_model_1],
    #           best_estimators_2[best_model_2],
    #           best_estimators_3[best_model_3], best_estimators_4[best_model_4]
    #           ]
    # model_names = ['Model Clinic', 'Model T1','Model T2','Model T1C','Model Clinic + T1','Model Clinic + T2','Model Clinic + T1C']
    # model_names = ['Model Clinic', 'Model Clinic+Rad', 'Model Clinic+DL', 'Model Clinic+Rad+DL']
    # test_sets = [(X_test1_1, y_test1_1),
    #              (X_test1_2, y_test1_2),
    #              (X_test1_3, y_test1_3),
    #              (X_test1_4, y_test1_4),
    #             (X_test1_5, y_test1_5),
    #              (X_test1_6, y_test1_6),
    #              (X_test1_7, y_test1_7)]
    # test_sets = [(X_test1_1, y_test1_1),
    #              (X_test1_2, y_test1_2),
    #              (X_test1_3, y_test1_3), (X_test1_4, y_test1_4)
    #              ]
    y_scores = predict_models(models, test_sets)

    plt.figure(figsize=(8, 8))

    for index, test_set in enumerate(zip(*test_sets)):
        _, y_test = test_set
        prob_true, prob_pred = calibration_curve(y_test, y_scores[index], n_bins=5)
        std_errs = calculate_std_err(y_test, y_scores[index], prob_pred)
        scaled_std_errs = [err * 0.5 for err in std_errs]
        plt.errorbar(prob_pred, prob_true, yerr=scaled_std_errs, fmt='o', color=colors[index], label=model_names[index],
                     elinewidth=1, capsize=3)
        plt.plot(prob_pred, prob_true, color=colors[index])

    plt.plot([0, 1], [0, 1], color='black', linestyle='dashed')

    plt.legend(loc="upper left")
    plt.xlabel('Predicted Probability')
    plt.ylabel('Actual Probability')
    filename_svg = f"{set_type}_align_curve.svg"
    filename_pdf = f"{set_type}_align_curve.pdf"
    path = f"align_curve/{set_type}/"
    if not os.path.exists(path):
        os.makedirs(path)

    full_path_svg = os.path.join(path, filename_svg)
    full_path_pdf = os.path.join(path, filename_pdf)

    plt.savefig(full_path_svg, format='svg')
    plt.savefig(full_path_pdf, format='pdf')
    print(f"Align curve has been saved to {full_path_svg} and {full_path_pdf}.")
    #plt.show()


def process_confusion(X_tests, y_tests, modal_names, data_type):
    group_names = ['0', '1']

    # for i, model in enumerate([best_estimators_1[best_model_1], best_estimators_2[best_model_2],
    #                            best_estimators_3[best_model_3], best_estimators_4[best_model_4], best_estimators_5[best_model_5], best_estimators_6[best_model_6], best_estimators_7[best_model_7]]):
    for i, model in enumerate(best_estimators):
        y_pred = model.predict(X_tests[i])
        cm = confusion_matrix(y_tests[i], y_pred)
        plt.figure(figsize=(5, 4))
        # plt.title(f'Model: {model_names[i]}')
        plt.imshow(cm, interpolation='nearest', cmap=plt.cm.Blues)
        plt.colorbar()
        thresh = cm.max() / 2.
        for j in range(cm.shape[0]):
            for k in range(cm.shape[1]):
                plt.text(k, j, cm[j, k], ha="center", va="center", color="white" if cm[j, k] > thresh else "black")
        plt.xticks(np.arange(len(group_names)), group_names, rotation=45)
        plt.yticks(np.arange(len(group_names)), group_names)
        plt.xlabel('Predicted group')
        plt.ylabel('True group')
        plt.title(f'Confusion Matrix for Modality{i + 1}')

        plt.savefig(f'./{modal_names[i]}{data_type}-confusion_matrix-Modality{i + 1}-{modal_names[i]}.svg', format='svg', dpi=1200,
                    bbox_inches='tight')
        #plt.show()


def explain_model_with_shap(best_model_names, best_model_estimators, X_tests, X_trains):
    shap.initjs()

    for i, (model_name, model) in enumerate(zip(best_model_names, best_model_estimators)):
        print(f"Processing SHAP for Modality {i + 1} with model {model_name}")

        if model_name in ["RandomForest", "XGBoost", "LightGBM"]:
            explainer = shap.TreeExplainer(model)
        elif model_name in ["SVM", "KNN", "Logistic"]:
            explainer = shap.KernelExplainer(model.predict_proba, X_trains[i])
        else:
            explainer = shap.KernelExplainer(model.predict, X_trains[i])

        shap_values = explainer.shap_values(X_tests[i])

        # SHAP Summary Plot for class 1
        plt.figure()
        tmp_shap_value_0 = shap_values[1] if isinstance(shap_values,list) else shap_values
        shap.summary_plot(tmp_shap_value_0, X_tests[i], show=False)
        # shap.summary_plot(shap_values[1], X_tests[i], show=False)
        plt.savefig(f'./SHAP-Summary-Class1-Modality{i + 1}-{model_name}.svg', format='svg', dpi=1200,
                    bbox_inches='tight')
       # plt.show()

        # SHAP Summary Plot
        plt.figure()
        shap.summary_plot(shap_values, X_tests[i], show=False)
        plt.savefig(f'./SHAP-Summary-Modality{i + 1}-{model_name}.svg', format='svg', dpi=1200, bbox_inches='tight')
        #plt.show()

        # For binary classification, particularly with SVM
        if model_name == "SVM" or isinstance(shap_values,
                                             list):
            plt.figure()
            shap.summary_plot(shap_values[0], X_tests[i], show=False)
            plt.savefig(f'./SHAP-Summary-0-Modality{i + 1}-{model_name}.svg', format='svg', dpi=1200,
                        bbox_inches='tight')
            #plt.show()

        # Dependency plot for each feature
        for feature in X_tests[i].columns:
            plt.figure()
            tmp_shap_value_1 = shap_values[0] if isinstance(shap_values,list) else shap_values
            shap.dependence_plot(feature, tmp_shap_value_1, X_tests[i], show=False)
            plt.savefig(f'./SHAP-Dependency-{feature}-Modality{i + 1}-{model_name}.svg', format='svg', dpi=1200,
                        bbox_inches='tight')
            #plt.show()

        # SHAP Force Plot for a specific sample
        #         sample_index = 12  # You can customize this index
        #         shap.plots.force(explainer.expected_value[1], shap_values[1][sample_index, :], X_tests[i].iloc[sample_index, :], matplotlib=True)

        # SHAP Decision Plots for 10 random samples
        sample_indices = list(range(19, 30))
        for sample in sample_indices:
            plt.figure()
            tmp_shap_value_2 = shap_values[1] if isinstance(shap_values, list) else shap_values
            tmp_expect_value_3 = explainer.expected_value[1] if isinstance(explainer.expected_value, list) else explainer.expected_value
            shap.decision_plot(tmp_expect_value_3, tmp_shap_value_2[sample, :], X_tests[i].columns,
                               link='logit', show=False)
            plt.savefig(f'./SHAP-Decision-Sample{sample}-Modality{i + 1}-{model_name}.svg', format='svg', dpi=1200,
                        bbox_inches='tight')
            #plt.show()


if __name__ == "__main__":
    filenames = []
    if len(filenames) == 0:
        datapath = './data'
        modal_names = []
        for modal in os.listdir(datapath):
            modal_names.append(modal)
            tmp = []
            for file in os.listdir(os.path.join(datapath, modal)):
                tmp.append(os.path.join(datapath, modal, file))
            if is_train_file(tmp[0]): 
                filenames.append(tmp)
            else: 
                filenames.append(tmp[::-1])
    
    index_dict = {}
    for i, train_val in enumerate(filenames):
        if train_val[0].endswith('.csv'):
            df = pd.read_csv(train_val[0])
        elif train_val[0].endswith('.xlsx'):
            df = pd.read_excel(train_val[0])
        else:
            raise ValueError(f"Unsupported file format for file {train_val[0]}")
        
        index_dict[i + 1] = df.columns[2:]

    for i in range(len(filenames)):
        print(f"For modality {i + 1}, features: ")
        print(index_dict[i + 1])

    # step 2
    modalities_data = process_all_modalities(index_dict, filenames)

    # modality_1_train_df, modality_1_val_df = modalities_data[1]['train'], modalities_data[1]['val']
    # modality_2_train_df, modality_2_val_df = modalities_data[2]['train'], modalities_data[2]['val']

    split_datas = []
    for modal, train_val in modalities_data.items():
        split_datas.append(get_X_y(train_val['train'], train_val['val']))  # X_train, y_train, X_test, y_test


    seed_range = range(200, 201)
    modality_rets = []
    # Prepare the models and their parameter grids
    models_params = {
        'SVM': {
            'model': SVC(probability=True),
            'params': {
                'C': [0.1, 200],
                'kernel': ['linear', 'rbf', 'poly', 'sigmoid'],
                'gamma': ['scale', 'auto']
            }
        },
        'RandomForest': {
            'model': RandomForestClassifier(),
            'params': {
                'n_estimators': Integer(1, 200),
                'max_depth': Integer(1, 200),
                'min_samples_split': Integer(2, 200),
            }
        },
        'SGD': {
            'model': SGDClassifier(),
            'params': {
                'loss': Categorical(['log']),
                'penalty': Categorical(['l1', 'l2', 'elasticnet']),
                'alpha': Real(0.0001, 1),
            }
        },
        'KNN': {
            'model': KNeighborsClassifier(),
            'params': {
                'n_neighbors': Integer(1, 10),
                'weights': Categorical(['uniform', 'distance']),
                'algorithm': Categorical(['auto', 'kd_tree', 'brute'])
            }
        },
        'XGBoost': {
            'model': XGBClassifier(),
            'params': {
                'n_estimators': Integer(1, 200),
                'max_depth': Integer(1, 200),
                'learning_rate': Real(0.0001, 1),
            }
        },
        'LightGBM': {
            'model': LGBMClassifier(),
            'params': {
                'n_estimators': Integer(1, 200),
                'max_depth': Integer(1, 200),
                'learning_rate': Real(0.0001, 1),
            }
        }
    }
    all_selected = {0: 'SVM', 1: 'RandomForest', 2: 'SGD', 3: 'KNN', 4: 'XGBoost', 5: 'LightGBM'}
    while True:
        select_model_num = int(
            input('[0] SVM\n[1] RandomForest\n[2] SGD\n[3] KNN\n[4] XGBoost\n[5] LightGBM\n Select a model (enter a number 0-5):'))
        if select_model_num in range(0, 6):
            break
        else:
            print('Invalid input. Please try again.')
            continue
    for idx, split_data in enumerate(split_datas):
        modality_rets.append(process_models(split_data, seed_range, f'modality{idx + 1}', all_selected[select_model_num], models_params[all_selected[select_model_num]]))
    # best_model_1, best_performance_1, best_estimators_1 = process_models(X_train_1, y_train_1, X_test1_1, y_test1_1,
    #                                                                      seed_range, 'modality1')
    #
    # best_model_2, best_performance_2, best_estimators_2 = process_models(X_train_2, y_train_2, X_test1_2, y_test1_2,
    #                                                                      seed_range, 'modality2')
    # best_model_3, best_performance_3, best_estimators_3 = process_models(X_train_3, y_train_3, X_test1_3, y_test1_3, seed_range, 'modality3')

    # best_model_4, best_performance_4, best_estimators_4 = process_models(X_train_4, y_train_4, X_test1_4, y_test1_4, seed_range, 'modality4')
    # best_model_5, best_performance_5, best_estimators_5 = process_models(X_train_5, y_train_5, X_test1_5, y_test1_5, seed_range, 'modality5')
    # best_model_6, best_performance_6, best_estimators_6 = process_models(X_train_6, y_train_6, X_test1_6, y_test1_6, seed_range, 'modality6')
    # best_model_7, best_performance_7, best_estimators_7 = process_models(X_train_7, y_train_7, X_test1_7, y_test1_7, seed_range, 'modality7')
    colors = ['#F0C808', '#00A6D6', '#8BC34A', '#FF5722', '#B71C1C', '#7B1FA2', 'dodgerblue']

    ##################### validation##################
    plt.figure(figsize=(8, 6))
    for idx, data in enumerate(split_datas):
        plot_roc_curve(modality_rets[idx][2][modality_rets[idx][0]], modal_names[idx], data[2], data[3], colors[idx])

    fpr_range = np.linspace(0, 1, num=200)
    plt.plot(fpr_range, fpr_range, color='navy', linestyle='--')
    plt.xlim([-0.05, 1.05])
    plt.ylim([-0.05, 1.05])
    plt.xlabel('False Positive Rate', fontsize=14)
    plt.ylabel('True Positive Rate', fontsize=14)
    # plt.title('ROC Curve for Models', fontsize=16)
    plt.legend(loc="lower right", fontsize=12)
    plt.grid(False)

    filename = 'ROC-Validation-Models.pdf'
    path = "roc_curve/"
    if not os.path.exists(path):
        os.makedirs(path)
    full_path = os.path.join(path, filename)
    plt.savefig(full_path, format="pdf")
    print(f"ROC curve has been saved to {full_path}.")
    #plt.show()

    ############################train##########################
    plt.figure(figsize=(8, 6))
    for idx, data in enumerate(split_datas):
        X_train, y_train = data[0], data[1]
        best_model_estimator = modality_rets[idx][2][modality_rets[idx][0]]
        y_train_cv_scores = cross_val_predict(best_model_estimator, X_train, y_train, cv=5, method='predict_proba')[:, 1]
        fpr, tpr, thresholds = roc_curve(y_train, y_train_cv_scores)
        cv_train_auc = roc_auc_score(y_train, y_train_cv_scores)
        plt.plot(fpr, tpr, label='{} (Train AUC = {:.3f})'.format(modal_names[idx], cv_train_auc), color=colors[idx], linewidth=2)
    fpr_range = np.linspace(0, 1, num=200)
    plt.plot(fpr_range, fpr_range, color='navy', linestyle='--')
    plt.xlim([-0.05, 1.05])
    plt.ylim([-0.05, 1.05])
    plt.xlabel('False Positive Rate', fontsize=14)
    plt.ylabel('True Positive Rate', fontsize=14)
    # plt.title('ROC Curve for Models', fontsize=16)
    plt.legend(loc="lower right", fontsize=12)
    plt.grid(False)

    filename = 'ROC-Models-Train.pdf'
    path = "roc_curve/"
    if not os.path.exists(path):
        os.makedirs(path)
    full_path = os.path.join(path, filename)
    plt.savefig(full_path, format="pdf")
    print(f"Train ROC curve has been saved to {full_path}.")
    #plt.show()
    for idx, modality_ret in enumerate(modality_rets):
        joblib.dump(modality_ret[2][modality_ret[0]], f'best_model_modality{idx + 1}.pkl')


    best_estimators = [(modality_ret[2][modality_ret[0]]) for modality_ret in modality_rets]
    # best_model_1, best_performance_1, best_estimators_1
    # best_estimators = [best_estimators_1[best_model_1], best_estimators_2[best_model_2],
    #                    best_estimators_3[best_model_3], best_estimators_4[best_model_4]]
    # , best_estimators_4[best_model_4], best_estimators_5[best_model_5], best_estimators_6[best_model_6], best_estimators_7[best_model_7]
    # y_tests = [y_test1_1, y_test1_2, y_test1_3, y_test1_4, y_test1_5, y_test1_6, y_test1_7]
    # X_tests = [X_test1_1, X_test1_2, X_test1_3, X_test1_4, X_test1_5, X_test1_6, X_test1_7]


    X_tests, y_tests = list(zip(*[(data[2], data[3]) for data in split_datas]))
    proces_figure(X_tests, y_tests, 'validation')
    X_trains, y_trains = list(zip(*[(data[0], data[1]) for data in split_datas]))
    proces_figure(X_trains, y_trains, 'train')


    test_sets = list(zip(*[(data[2], data[3]) for data in split_datas]))
    process_dca(best_estimators, modal_names, test_sets, "validation")

    train_sets = list(zip(*[(data[0], data[1]) for data in split_datas]))
    process_dca(best_estimators, modal_names, train_sets, "training")


    #########################################


    test_sets = list(zip(*[(data[2], data[3]) for data in split_datas]))
    process_align(best_estimators, modal_names, test_sets, "validation")

    train_sets = list(zip(*[(data[0], data[1]) for data in split_datas]))
    process_align(best_estimators, modal_names, train_sets, "training")

    # X_tests, y_tests = list(zip(*[(data[2], data[3]) for data in split_datas]))
    process_confusion(X_tests, y_tests, modal_names, 'validation')
    # X_trains, y_trains = list(zip(*[(data[0], data[1]) for data in split_datas]))
    process_confusion(X_trains, y_trains, modal_names, 'train')
    explain_model_with_shap([all_selected[select_model_num]] * len(best_estimators), best_estimators, X_tests, X_trains)
